# Supplementary material for: Resequencing and genome-wide association studies of autotetraploid potato
Source: Mol Hortic. 2022 Feb 10;2:6. doi: 10.1186/s43897-022-00027-y (PMC10515019; doi:10.1186/s43897-022-00027-y)
Supplement: Supplementary file 2 — Additional file 2: Supplemental Table S1. Sample information for 108 CIP accessions [file 43897_2022_27_MOESM2_ESM.xlsx]

## Sheet:  
Supplemental table 1. Sample information for 108 CIP accessions.
Name	Entry	Population Group	Re-Check Status	Health Status CIP	Country of Origin	Biological Status CIP	PGRFA Type	Parent Female	Parent Male
1	CIP 381381.13	A	Approved	HS2	CIPHQ	ImpVariety	PGRFA	378494	PRECOZ BULK
4	CIP 392617.54	B3C1	Approved	HS2	CIPHQ	BredLine	PGRFA_ud	387002	387171
5	CIP 392634.52	B3C1	Approved	HS2	CIPHQ	BredLine	PGRFA_ud	387136	387171
8	CIP 393227.66	B3C1	Approved	HS2	CIPHQ	BredLine	PGRFA_ud	386209	381400
9	CIP 393228.67	B3C1	Approved	HS2	CIPHQ	BredLine	PGRFA_ud	386209	387171
10	CIP 393371.164	B3C1	Approved	HS2	CIPHQ	BredLine	PGRFA_ud	387170	389746
11	CIP 391004.18	B3C1	Approved	HS2	CIPHQ	BredLine	PGRFA_ud	387004	386206
12	CIP 392657.171	B3C1	Approved	HS2	CIPHQ	BredLine	PGRFA_ud	387341	387171
13	CIP 393280.64	B3C1	Approved	HS2	CIPHQ	AdvBred	PGRFA_ud	387015	386316.14=(XY.14)
14	CIP 391047.34	B3C1	Approved	HS2	CIPHQ	BredLine	PGRFA_ud	386209	387338
15	CIP 391058.175	B3C1	Approved	HS2	CIPHQ	BredLine	PGRFA_ud	387170	387338
16	CIP 393085.5	B3C1	Approved	HS2	CIPHQ	AdvBred	PGRFA_ud	387348	390357
17	CIP 398192.213	LBHT-1	Approved	HS2	CIPHQ	AdvnCult	PGRFA_ud	393078	392634
18	CIP 398098.119	LBHT-1	Approved	HS2	CIPHQ	AdvnCult	PGRFA_ud	393372	392639
21	CIP 398180.289	LBHT-1	Approved	HS2	CIPHQ	AdvnCult	PGRFA_ud	392657	392634
22	CIP 398180.292	LBHT-1	Approved	HS2	CIPHQ	AdvnCult	PGRFA_ud	392657	392634
23	CIP 398180.612	LBHT-1	Approved	HS2	CIPHQ	AdvnCult	PGRFA_ud	392657	392634
25	CIP 398203.509	LBHT-1	Approved	HS2	CIPHQ	AdvnCult	PGRFA_ud	393281	392634
27	CIP 398208.33	LBHT-1	Approved	HS2	CIPHQ	AdvnCult	PGRFA_ud	393372	392634
30	CIP 301024.14	Intermediate LT-LB	Approved	HS2	CIPHQ	BredLine	PGRFA_ud	388615.22=(C91.640)	387171
31	CIP 301029.18	Intermediate LT-LB	Approved	HS2	CIPHQ	BredLine	PGRFA_ud	C97.255	C95.397
32	CIP 301040.63	Intermediate LT-LB	Approved	HS2	CIPHQ	BredLine	PGRFA_ud	UNICA	702853=(LOP-868)
33	CIP 300046.22	LTVR	Approved	HS2	CIPHQ	BredLine	PGRFA_ud	392973.48=(95.048)	393613.2=(TXY.2)
35	CIP 300054.29	LTVR	Approved	HS2	CIPHQ	BredLine	PGRFA_ud	95.059	392820.1=(C93.154)
36	CIP 300056.33	LTVR	Approved	HS2	CIPHQ	BredLine	PGRFA_ud	95.071	387171
37	CIP 300063.4	LTVR	Approved	HS2	CIPHQ	BredLine	PGRFA_ud	393536.13=(95.103)	392820.1=(C93.154)
39	CIP 300072.1	LTVR	Approved	HS2	CIPHQ	BredLine	PGRFA_ud	95.139	392820.1=(C93.154)
41	CIP 300099.22	LTVR	Approved	HS2	CIPHQ	BredLine	PGRFA_ud	393533.2=(95.302)	392820.1=(C93.154)
42	CIP 300101.11	LTVR	Approved	HS2	CIPHQ	BredLine	PGRFA_ud	390674.33=(95.303)	387171
43	CIP 379706.27		Approved	HS2	CIPHQ	ImpVariety	PGRFA	377257.1=(LT-1)	PVX + PVY BULK
44	CIP 385499.11		Approved	HS2	CIPHQ	BredLine	#N/A	65-ZA-5	377964
45	CIP 385561.124		Approved	HS2	CIPHQ	AdvBred	PGRFA_ud	38) 8	ML 91.007
46	CIP 388676.1		Approved	HS2	CIPHQ	ImpVariety	PGRFA	378015	PVY-BK
48	CIP 390478.9		Approved	HS2	CIPHQ	ImpVariety	PGRFA	720087=(SERRANA)	386287.1=(XY.4)
49	CIP 391207.2		Approved	HS2	CIPHQ	AdvBred	PGRFA_ud	800959=(GRANOLA)	385305.1=(XY.9)
50	CIP 391382.18		Approved	HS2	CIPHQ	BredLine	PGRFA_ud	MARIELA	386287.1=(XY.4)
51	CIP 392781.1		Approved	HS2	CIPHQ	ImpVariety	PGRFA	B71-74-49.12	385280.1=(XY.13)
52	CIP 392797.22	Cycle 0	Approved	HS2	CIPHQ	ImpVariety	PGRFA	387521	APHRODITE
53	CIP 392822.3		Approved	HS2	CIPHQ	AdvBred	PGRFA_ud	MARIELA	YY.1
54	CIP 392973.48		Approved	HS2	CIPHQ	BredLine	PGRFA_ud	KRASA	385280.1=(XY.13)
56	CIP 394034.65		Approved	HS2	CIPHQ	BredLine	PGRFA_ud	B79.638.1	676008=(I-1039)
57	CIP 394034.7	Cycle 1	Approved	HS2	CIPHQ	AdvBred	PGRFA_ud	B79.638.1	676008=(I-1039)
58	CIP 394579.36		Approved	HS2	CIPHQ	BredLine	PGRFA_ud	KONDOR	393615.6=(TXY.6)
59	CIP 394600.52	Cycle 1	Approved	HS2	CIPHQ	BredLine	PGRFA_ud	388611.22=(C91.612)	388972.22=(C89.315)
61	CIP 394613.139		Approved	HS2	CIPHQ	BredLine	PGRFA_ud	TXY.4	676008=(I-1039)
62	CIP 394613.32		Approved	HS2	CIPHQ	BredLine	PGRFA_ud	TXY.4	676008=(I-1039)
63	CIP 394614.117		Approved	HS2	CIPHQ	BredLine	PGRFA_ud	TXY.8	676008=(I-1039)
64	CIP 394881.8		Approved	HS2	CIPHQ	AdvBred	PGRFA_ud	B84-606.5	386287.1=(XY.4)
65	CIP 395186.6	Cycle 1	Approved	HS2	CIPHQ	AdvBred	PGRFA_ud	C91.902	C92.032
67	CIP 395195.7	Cycle 1	Approved	HS2	CIPHQ	AdvBred	PGRFA_ud	388611.22=(C91.612)	C92.167
68	CIP 395196.4		Approved	HS2	CIPHQ	AdvBred	PGRFA_ud	ES-92.005	BK-RKN-1
70	CIP 395432.51	Cycle 1	Approved	HS2	CIPHQ	BredLine	PGRFA_ud	388615.22=(C91.640)	C92.030
71	CIP 395434.1	Cycle 1	Approved	HS2	CIPHQ	BredLine	PGRFA_ud	388611.22=(C91.612)	N93.067
72	CIP 395436.8		Approved	HS2	CIPHQ	BredLine	PGRFA_ud	388615.22=(C91.640)	388615.22=(C91.640)
74	CIP 396311.1		Approved	HS2	CIPHQ	BredLine	PGRFA_ud	391925	C92.030
77	CIP 397014.2		Approved	HS2	CIPHQ	BredLine	PGRFA_ud	392739.4=(92.062)	88.108
79	CIP 397029.21		Approved	HS2	CIPHQ	BredLine	PGRFA_ud	92.118	92.187
81	CIP 397039.51	Cycle 1	Approved	HS2	CIPHQ	BredLine	PGRFA_ud	388615.22=(C91.640)	388972.22=(C89.315)
82	CIP 397044.25		Approved	HS2	CIPHQ	BredLine	PGRFA_ud	388611.22=(C91.612)	391180.6=(C90.266)
84	CIP 397065.2		Approved	HS2	CIPHQ	BredLine	PGRFA_ud	391180.6=(C90.266)	392820.1=(C93.154)
85	CIP 397067.2		Approved	HS2	CIPHQ	BredLine	PGRFA_ud	390663.8=(C91.628)	392820.1=(C93.154)
86	CIP 397069.5		Approved	HS2	CIPHQ	AdvBred	PGRFA_ud	392797.22=(C92.140)	392820.1=(C93.154)
87	CIP 397073.15		Approved	HS2	CIPHQ	BredLine	PGRFA_ud	392823.4=(LR93.120)	392820.1=(C93.154)
88	CIP 397078.12		Approved	HS2	CIPHQ	BredLine	PGRFA_ud	391846.5=(LR93.309)	392820.1=(C93.154)
91	CIP 397098.12		Approved	HS2	CIPHQ	BredLine	PGRFA_ud	391533.1=(LR93.060)	391207.2=(LR93.050)
92	CIP 397099.6		Approved	HS2	CIPHQ	BredLine	PGRFA_ud	392822.3=(LR93.073)	391207.2=(LR93.050)
93	CIP 397100.9		Approved	HS2	CIPHQ	BredLine	PGRFA_ud	392823.4=(LR93.120)	391207.2=(LR93.050)
94	CIP 397196.3		Approved	HS2	CIPHQ	AdvBred	PGRFA_ud	392797	388611.22=(C91.612)
96	CIP 397197.9		Approved	HS2	CIPHQ	BredLine	PGRFA_ud	388615.22=(C91.640)	388972
98	CIP 388611.22	Cycle 0	Approved	HS2	CIPHQ	ImpVariety	PGRFA	720091=(MEX-32)	385305.1=(XY.9)
99	CIP 388615.22	Cycle 0	Approved	HS2	CIPHQ	AdvBred	PGRFA_ud	B-71-240.2	386614.16=(XY.16)
100	CIP 389468.3		Approved	HS2	CIPHQ	BredLine	PGRFA_ud	720087=(SERRANA)	388216.1=(YY.5)
102	CIP 391180.6		Approved	HS2	CIPHQ	AdvBred	PGRFA_ud	385305.1=(XY.9)	378017.2=(LT-7)
104	CIP 391724.1		Approved	HS2	CIPHQ	BredLine	PGRFA_ud	800959=(GRANOLA)	386316.1=(XY.20)
105	CIP 392032.2		Approved	HS2	CIPHQ	BredLine	PGRFA_ud	LOTOS	385280.1=(XY.13)
106	CIP 392740.4		Approved	HS2	CIPHQ	BredLine	PGRFA_ud	87055	386614.16=(XY.16)
107	CIP 392745.7		Approved	HS2	CIPHQ	BredLine	PGRFA_ud	88078	386316.1=(XY.20)
108	CIP 392759.1		Approved	HS2	CIPHQ	BredLine	PGRFA_ud	388676.1=(Y84.027)	PENTLAND CROWN
109	CIP 393613.2		Approved	HS2	CIPHQ	AdvBred	PGRFA_ud	391896.15=(DXY.15)	391894.7=(DXY.7)
110	CIP 393615.6		Approved	HS2	CIPHQ	AdvBred	PGRFA_ud	DXY.33	391896.15=(DXY.15)
112	CIP 397030.31		Approved	HS2	CIPHQ	BredLine	PGRFA_ud	93.003	92.187
113	CIP 397035.26		Approved	HS2	CIPHQ	BredLine	PGRFA_ud	392823.4=(LR93.120)	92.187
114	CIP 302428.20		Approved	HS2	CIPHQ	AdvBred	PGRFA_ud	MARIELA	392745.7=(92.187)
115	CIP 302476.108		Approved	HS2	CIPHQ	AdvBred	PGRFA_ud	TITIA	392745.7=(92.187)
116	CIP 302499.30		Approved	HS2	CIPHQ	AdvBred	PGRFA_ud	720139=(YAGANA-INIA)	392820.1=(C93.154)
118	CIP 304350.100		Approved	HS2	CIPHQ	AdvBred	PGRFA_ud	CHIEFTAIN	392820.1=(C93.154)
119	CIP 304350.118		Approved	HS2	CIPHQ	AdvBred	PGRFA_ud	CHIEFTAIN	392820.1=(C93.154)
121	CIP 304371.67		Approved	HS2	CIPHQ	AdvBred	PGRFA_ud	MONALISA	92.187
122	CIP 304383.41		Approved	HS2	CIPHQ	AdvBred	PGRFA_ud	800824=(RED PONTIAC)	92.187
124	CIP 304387.39		Approved	HS2	CIPHQ	AdvBred	PGRFA_ud	REINHORT	92.187
125	CIP 304405.47		Approved	HS2	CIPHQ	AdvBred	PGRFA_ud	WA.018	676008=(I-1039)
127	CIP 397077.16		Approved	HS2	CIPHQ	BredLine	PGRFA_ud	392025.7=(LR93.221)	392820.1=(C93.154)
128	CIP 391919.3		Approved	HS2	CIPHQ	AdvBred	PGRFA_ud	69.4 (1043) BW	-
129	CIP 391930.1		Approved	HS2	CIPHQ	AdvBred	PGRFA_ud	BWH-87.338	SELF
131	CIP 394906.6		Approved	HS2	CIPHQ	AdvBred	PGRFA_ud	BWH-87.420	C90.205
T03	CIP 391583.25	B3C1	Approved	HS2	CIPHQ	BredLine	PGRFA_ud	386209	387171
T15	CIP 391058.175	B3C1	Approved	HS2	CIPHQ	BredLine	PGRFA_ud	387170	387338
T21	CIP 398180.289	LBHT-1	Approved	HS2	CIPHQ	AdvnCult	PGRFA_ud	392657	392634
T23	CIP 398180.612	LBHT-1	Approved	HS2	CIPHQ	AdvnCult	PGRFA_ud	392657	392634
T26	CIP 301040.63	Intermediate LT-LB	Approved	HS2	CIPHQ	BredLine	PGRFA_ud	UNICA	702853=(LOP-868)
T29	CIP 300054.29	LTVR	Approved	HS2	CIPHQ	BredLine	PGRFA_ud	95.059	392820.1=(C93.154)
T36	CIP 388676.1		Approved	HS2	CIPHQ	ImpVariety	PGRFA	378015	PVY-BK
T68	CIP 391180.6		Approved	HS2	CIPHQ	AdvBred	PGRFA_ud	385305.1=(XY.9)	378017.2=(LT-7)
T69	CIP 397065.2		Approved	HS2	CIPHQ	BredLine	PGRFA_ud	391180.6=(C90.266)	392820.1=(C93.154)
T70	CIP 391724.1		Approved	HS2	CIPHQ	BredLine	PGRFA_ud	800959=(GRANOLA)	386316.1=(XY.20)
T75	CIP 393613.2		Approved	HS2	CIPHQ	AdvBred	PGRFA_ud	391896.15=(DXY.15)	391894.7=(DXY.7)
T80	CIP 302476.108		Approved	HS2	CIPHQ	AdvBred	PGRFA_ud	TITIA	392745.7=(92.187)
T116	NA	NA	NA	NA	NA	NA	NA	NA	NA
