# Supplementary material for: Resequencing and genome-wide association studies of autotetraploid potato
Source: Mol Hortic. 2022 Feb 10;2:6. doi: 10.1186/s43897-022-00027-y (PMC10515019; doi:10.1186/s43897-022-00027-y)
Supplement: Supplementary file 3 — Additional file 3: Supplemental Table S2. Overview of sequencing of samples. [file 43897_2022_27_MOESM3_ESM.xlsx]

## Sheet:  
Supplemental table 2. Overview of sequencing of samples.
Sample	Total_reads	Mapped_reads	Mapping_rate	Median_coverage	1X_Percentage	5X_Percentage	10X_Percentage	30X_Percentage
1	209115406	206441899	98.7215	32	81.5935	79.3265	76.3605	54.0891
4	218882306	216370909	98.8526	34	81.9206	79.9316	77.2055	57.8543
5	211097244	208671989	98.8511	32	81.8693	79.8812	77.1832	54.9107
8	224061561	221039152	98.6511	34	82.1503	80.3617	77.9078	58.3177
9	208537369	205768465	98.6722	32	82.5627	80.5678	77.7952	55.0897
10	195190420	192575279	98.6602	30	82.5269	80.418	77.4192	50.0886
11	203190927	200499679	98.6755	31	81.2531	78.8049	75.7765	52.8266
12	200635917	197912885	98.6428	30	82.0698	80.0215	76.9754	50.9794
13	206384715	203177985	98.4462	31	82.0901	80.0591	77.0409	52.7581
14	204474031	201265107	98.4306	31	81.8378	79.7078	76.791	53.0495
15	191971800	189586408	98.7574	29	81.5719	79.1911	75.9677	49.4019
16	178115987	174398271	97.9128	27	81.442	78.7987	74.8963	44.3416
17	186460286	183111129	98.2038	28	81.6327	79.1217	75.607	45.3341
18	184829061	181710134	98.3125	28	81.4699	78.9039	75.1989	45.8488
21	192071630	189060916	98.4325	28	81.3793	78.6252	75.0253	47.2639
22	192817314	189272475	98.1616	29	82.0695	79.3687	76.1546	49.7104
23	152032353	149988259	98.6555	21	81.6672	78.5463	73.0497	29.5346
25	175517404	172273374	98.1517	25	82.0495	79.4664	74.8302	38.9233
27	168602992	166040102	98.4799	22	81.3807	78.2176	72.9145	32.4769
30	164079718	161542665	98.4538	24	82.2467	78.9688	73.9869	36.1844
31	195840356	192035329	98.0571	26	81.4359	78.5827	74.4325	44.285
32	173622284	170761068	98.352	25	82.0218	79.5214	75.2834	39.1944
33	181827727	178934778	98.409	26	81.2547	78.4436	74.1913	42.9098
35	193294538	189039469	97.7987	28	81.3521	78.6804	75.1247	47.3548
36	164085731	161365163	98.342	22	81.4432	78.2543	72.6222	34.4323
37	168167825	166043001	98.7365	23	81.3238	78.0038	72.0742	37.2835
39	174704517	170962458	97.8581	23	82.1341	79.0055	73.6337	35.7456
41	209257336	205553447	98.23	30	81.7992	79.4346	76.1164	50.7759
42	179476031	177056437	98.6519	25	81.6112	78.6138	73.901	40.2843
43	178431292	176294404	98.8024	24	81.2027	78.1478	73.3126	38.6287
44	177538300	174604580	98.3476	24	81.6714	78.6746	73.5667	38.4455
45	168911353	165581229	98.0285	23	81.7489	78.5806	72.578	35.1989
46	173741719	169528020	97.5747	24	81.9853	79.3127	74.6238	36.1739
48	142494202	139405693	97.8325	18	80.8811	76.7677	69.4695	22.0545
49	166080220	163112072	98.2128	20	80.7923	76.7561	70.1005	32.2267
50	150495444	147018132	97.6894	19	81.7627	77.974	69.8059	26.2072
51	166835525	164253298	98.4522	21	81.511	77.806	70.7534	33.519
52	163717501	160906573	98.2831	22	81.5745	78.3858	72.6525	32.986
53	165382583	161401217	97.5926	20	81.3579	77.3874	69.7479	31.3756
54	167090896	164403310	98.3915	21	81.4281	77.7242	70.847	33.8292
56	186006169	183016058	98.3925	26	82.0201	79.6223	75.5409	43.1216
57	196827529	193389802	98.2534	28	81.7799	79.3909	76.0874	47.3278
58	177001666	173453522	97.9954	24	81.5792	78.3754	72.8668	38.76
59	177807375	175250553	98.562	26	81.4194	78.523	74.2606	41.336
61	190699756	187131299	98.1288	25	81.9104	79.2602	74.8265	41.9609
62	172639410	170412124	98.7099	23	81.7562	78.8315	73.5871	37.3663
63	167565591	165102076	98.5298	22	81.7471	78.5674	72.5772	34.4316
64	194288444	191276090	98.4495	28	81.0048	78.2211	74.485	47.2192
65	177407290	175112902	98.7067	25	80.7383	77.2712	72.1804	40.4041
67	176897271	174355072	98.5629	24	81.2991	77.9936	72.4514	38.1797
68	178322378	175216893	98.2585	24	81.544	78.6649	73.9414	39.4278
70	179199474	176675827	98.5917	25	81.6434	78.7283	73.7196	40.6562
71	194164192	190982605	98.3614	27	81.9595	79.4642	75.4472	44.3141
72	176393446	172736684	97.9269	22	81.7075	78.6115	72.9768	34.4304
74	164288120	160526989	97.7106	21	81.2526	77.6528	71.2845	33.1132
77	188947611	184331470	97.5569	25	81.3814	78.4711	73.9974	42.0883
79	180942312	178207404	98.4885	26	81.3384	78.512	74.6872	42.2757
81	185401619	182535532	98.4541	26	82.0684	79.1903	75.1931	42.1523
82	179163578	174521546	97.4091	25	81.0717	78.0167	73.634	40.2335
84	177521304	174904328	98.5258	25	82.2551	78.5228	73.8938	38.2571
85	187441521	184858345	98.6219	28	81.3523	78.6643	74.8678	45.411
86	194925121	191808363	98.401	29	81.5848	79.0853	75.382	48.0464
87	184168466	181544526	98.5753	27	82.1742	79.2338	75.653	44.8018
88	177979711	174901167	98.2703	26	81.4695	78.6163	74.258	40.2462
91	171619381	168748308	98.3271	26	81.6648	79.0167	74.7763	39.9029
92	195462744	191816006	98.1343	27	81.1794	78.2839	74.2256	44.9005
93	176960443	174016604	98.3364	25	80.7905	77.5267	73.1485	39.4069
94	202280782	199548577	98.6493	29	81.7393	79.4231	76.2033	49.7115
96	172051473	169180472	98.3313	25	81.1096	77.8716	72.8257	38.5435
98	183100870	179669911	98.1262	25	81.6347	78.8956	74.5856	39.8446
99	173233206	170248949	98.2773	23	81.5346	78.4913	73.2866	34.7887
100	170242280	167790579	98.5599	23	81.0934	77.9399	73.2546	34.077
102	183725809	180492694	98.2402	26	81.6341	79.0451	75.4498	41.606
104	153542521	151133590	98.4311	22	81.5357	78.6213	73.9213	28.1342
105	178865267	176384607	98.6131	26	81.4649	78.8468	75.094	41.7683
106	206725714	203141223	98.2661	30	81.5312	79.1076	75.7042	50.7642
107	194678488	191950436	98.5987	30	81.6422	79.3467	76.1429	50.1598
108	183130399	180429960	98.5254	26	80.9844	77.8163	73.5262	41.6065
109	177228712	174515248	98.4689	25	81.1777	78.0975	73.3363	38.4087
110	178006743	175675238	98.6902	25	81.2276	78.4541	74.5139	38.9267
112	182962702	178287508	97.4447	26	81.5928	78.9801	75.2037	40.4472
113	179178890	176456292	98.4805	26	81.4951	78.7478	74.5019	41.7537
114	189736611	185466327	97.7494	28	81.6774	79.3217	75.8633	45.9884
115	186141283	182454359	98.0193	28	81.5031	79.0128	75.3311	46.9566
116	184035824	181312251	98.5201	26	81.4647	78.8007	74.8691	40.4294
118	194607485	191047666	98.1708	27	81.642	79.1447	75.3104	44.1424
119	191551207	186449242	97.3365	28	81.61	79.1798	75.7223	45.1851
121	184643218	181016000	98.0356	27	81.6024	79.1074	75.3768	44.7347
122	196969910	193566496	98.2721	29	81.2357	78.6432	74.7722	49.144
124	193222435	188181695	97.3912	29	81.8319	79.5919	76.2105	49.2018
125	170943759	167364509	97.9062	26	81.909	79.4638	75.3033	38.0508
127	175671742	170872152	97.2679	25	81.4689	78.4086	74.213	37.7097
128	164725702	161932845	98.3045	25	81.7749	79.2833	75.2634	37.5051
129	175972401	173609752	98.6574	26	81.875	79.4785	75.8965	40.0693
131	186000486	182810026	98.2847	29	81.3937	78.8741	75.2689	48.4138
T03	174667223	171125790	97.9725	26	81.6057	78.9255	74.4672	42.291
T116	172213153	169421425	98.3789	25	80.8936	77.56	72.9936	38.2292
T15	177187548	174941715	98.7325	26	81.3039	78.4348	74.4879	41.6204
T21	174400305	171606363	98.398	27	81.5248	78.9541	75.1584	41.6914
T23	186347671	183376461	98.4056	28	81.4991	78.9774	75.2741	45.8887
T26	175913428	173658203	98.718	25	82.509	79.7989	75.5261	38.3366
T29	186702140	184129993	98.6223	28	81.2121	78.5105	74.4188	47.7594
T36	196242080	193403569	98.5536	30	81.8235	79.6469	76.6216	51.3712
T68	184321506	181934776	98.7051	28	81.7143	79.3376	76.0517	45.5507
T69	167319220	165126683	98.6896	25	81.3402	78.3588	73.9624	37.6655
T70	175511930	173510938	98.8599	26	81.8977	79.3288	75.1162	41.6674
T75	188266287	185901062	98.7437	28	81.3647	78.6529	75.0451	46.4839
T80	179089769	176052120	98.3038	26	80.3354	76.8044	72.3957	42.8202
