# Supplementary material for: Resequencing and genome-wide association studies of autotetraploid potato
Source: Mol Hortic. 2022 Feb 10;2:6. doi: 10.1186/s43897-022-00027-y (PMC10515019; doi:10.1186/s43897-022-00027-y)
Supplement: Supplementary file 4 — Additional file 4: Supplemental Table S3. Statistics of SNPs and InDels for CIP 108 accessions. [file 43897_2022_27_MOESM4_ESM.xlsx]

## Sheet: SNP and InDel
Supplemental table 3. Statistics of SNPs and InDels for CIP 108 accessions.
SNP					InDel
Chromosome	Length	Variants	Variants rate		Chromosome	Length	Variants	Variants rate
1	88591686	3531738	25		1	88591686	383273	231
2	46102915	1877016	24		2	46102915	239900	192
3	60707570	2135269	28		3	60707570	234964	258
4	69236331	2710542	25		4	69236331	284744	243
5	55599697	2358802	23		5	55599697	238749	232
6	59091578	2031531	29		6	59091578	236131	250
7	57639317	2497309	23		7	57639317	248834	231
8	59226000	2312492	25		8	59226000	256231	231
9	67600300	2585971	26		9	67600300	261187	258
10	61044151	1295428	47		10	61044151	148435	411
11	46777387	1685837	27		11	46777387	188968	247
12	59670755	2472486	24		12	59670755	235111	253
0	10297348	71576	143		0	10297348	5243	1964
Type (alphabetical order)	Count	Percentage			Type (alphabetical order)	Count	Percentage
DOWNSTREAM	3497237	0.09429			DOWNSTREAM	643086	0.13867
EXON	1434880	0.03869			EXON	57885	0.01248
INTERGENIC	22914378	0.6178			INTERGENIC	2277973	0.4912
INTRON	4814700	0.12981			INTRON	814531	0.17564
SPLICE_SITE_ACCEPTOR	3160	9e-05			SPLICE_SITE_ACCEPTOR	1042	0.00022
SPLICE_SITE_DONOR	2811	8e-05			SPLICE_SITE_DONOR	1284	0.00028
SPLICE_SITE_REGION	101017	0.00272			SPLICE_SITE_REGION	17349	0.00374
TRANSCRIPT	650	2e-05			TRANSCRIPT	1694	0.00037
UPSTREAM	3644661	0.09826			UPSTREAM	668933	0.14424
UTR_3_PRIME	444371	0.01198			UTR_3_PRIME	102569	0.02212
UTR_5_PRIME	232559	0.00627			UTR_5_PRIME	51149	0.01103
