# Supplementary material for: Resequencing and genome-wide association studies of autotetraploid potato
Source: Mol Hortic. 2022 Feb 10;2:6. doi: 10.1186/s43897-022-00027-y (PMC10515019; doi:10.1186/s43897-022-00027-y)
Supplement: Supplementary file 5 — Additional file 5: Supplemental Table S4. Statistics of SNPs and InDels for 170 accessions. [file 43897_2022_27_MOESM5_ESM.xlsx]

## Sheet: SNP and InDel
Supplemental table 4. Statistics of SNPs and InDels for 170 accessions.
SNP					InDel
Chromosome	Length	Variants	Variants rate		Chromosome	Length	Variants	Variants rate
1	88591686	2792593	31		1	88591686	241747	366
2	46102915	1420001	32		2	46102915	147517	312
3	60707570	1682188	36		3	60707570	147449	411
4	69236331	2175711	31		4	69236331	179719	385
5	55599697	1928874	28		5	55599697	158343	351
6	59091578	1592658	37		6	59091578	142784	413
7	57639317	1955813	29		7	57639317	157872	365
8	59226000	1820861	32		8	59226000	161508	366
9	67600300	1995129	33		9	67600300	160663	420
10	61044151	1253077	48		10	61044151	100456	607
11	46777387	1393326	33		11	46777387	125877	371
12	59670755	1936968	30		12	59670755	150625	396
0	10297348	56649	181		0	10297348	3476	2962
Type	Count	Percentage			Type	Count	Percentage
DOWNSTREAM	3116877	0.10281			DOWNSTREAM	421857	0.14161
EXON	1417634	0.04676			EXON	47362	0.0159
INTERGENIC	17899140	0.59042			INTERGENIC	1420027	0.47667
INTRON	4036368	0.13314			INTRON	540087	0.18129
SPLICE_SITE_ACCEPTOR	3265	0.00011			SPLICE_SITE_ACCEPTOR	862	0.00029
SPLICE_SITE_DONOR	2948	0.0001			SPLICE_SITE_DONOR	1045	0.00035
SPLICE_SITE_REGION	90644	0.00299			SPLICE_SITE_REGION	12349	0.00415
TRANSCRIPT	531	2e-05			TRANSCRIPT	1032	0.00035
UPSTREAM	3228129	0.10648			UPSTREAM	440551	0.14788
UTR_3_PRIME	338353	0.01116			UTR_3_PRIME	62630	0.02102
UTR_5_PRIME	181917	0.006			UTR_5_PRIME	31245	0.01049
