# Supplementary material for: Resequencing and genome-wide association studies of autotetraploid potato
Source: Mol Hortic. 2022 Feb 10;2:6. doi: 10.1186/s43897-022-00027-y (PMC10515019; doi:10.1186/s43897-022-00027-y)
Supplement: Supplementary file 6 — Additional file 6: Supplemental Table S5. Selected intervals and genes between Wild and CIP cultivars. [file 43897_2022_27_MOESM6_ESM.xlsx]

## Sheet: Sheet2
Supplemental table 5. Selected intervals and genes between Wild and CIP cultivars.
Chr	Start	End	Wild_CIP_Fst	Wild_pi	CIP_pi	Gene_id
chr01	71700001	71800000	0.763351	0.00322246	0.000762976	Soltu.DM.01G031850,Soltu.DM.01G031860,Soltu.DM.01G031870,Soltu.DM.01G031880,Soltu.DM.01G031890,Soltu.DM.01G031900,Soltu.DM.01G031910,Soltu.DM.01G031920,Soltu.DM.01G031930,Soltu.DM.01G031940,Soltu.DM.01G031950
chr03	7700001	7800000	0.759324	0.00513808	0.000852362	Soltu.DM.03G005820,Soltu.DM.03G005830,Soltu.DM.03G005840,Soltu.DM.03G005850
chr03	9100001	9250000	0.79158	0.00626968	0.000913424	Soltu.DM.03G006270,Soltu.DM.03G006280,Soltu.DM.03G006290
chr03	9450001	9650000	0.789809	0.00315544	0.000336464	Soltu.DM.03G006350,Soltu.DM.03G006360,Soltu.DM.03G006370,Soltu.DM.03G006380,Soltu.DM.03G006390,Soltu.DM.03G006400,Soltu.DM.03G006410,Soltu.DM.03G006420,Soltu.DM.03G006430
chr03	10150001	10350000	0.768526	0.00556764	0.000187907	Soltu.DM.03G006580,Soltu.DM.03G006590
chr03	10600001	10750000	0.75116	0.00652423	0.000354873	Soltu.DM.03G006660,Soltu.DM.03G006670
chr03	10850001	11150000	0.762702	0.00381763	0.000411204	Soltu.DM.03G006700,Soltu.DM.03G006710,Soltu.DM.03G006720,Soltu.DM.03G006730,Soltu.DM.03G006740,Soltu.DM.03G006750,Soltu.DM.03G006760,Soltu.DM.03G006770,Soltu.DM.03G006780,Soltu.DM.03G006790,Soltu.DM.03G006800
chr03	11200001	11700000	0.784596	0.00247713	0.000302805	Soltu.DM.03G006810,Soltu.DM.03G006820,Soltu.DM.03G006830,Soltu.DM.03G006840,Soltu.DM.03G006850,Soltu.DM.03G006860,Soltu.DM.03G006870,Soltu.DM.03G006880,Soltu.DM.03G006890,Soltu.DM.03G006900
chr03	11950001	12050000	0.754888	0.000471466	8.12387e-05	Soltu.DM.03G006920,Soltu.DM.03G006930,Soltu.DM.03G006940
chr03	12300001	13100000	0.762011	0.00524406	0.000395894	Soltu.DM.03G007070,Soltu.DM.03G007080,Soltu.DM.03G007090,Soltu.DM.03G007100,Soltu.DM.03G007110,Soltu.DM.03G007120,Soltu.DM.03G007130,Soltu.DM.03G007140,Soltu.DM.03G007150,Soltu.DM.03G007160,Soltu.DM.03G007170,Soltu.DM.03G007180,Soltu.DM.03G007190
chr03	13250001	14300000	0.795444	0.00391171	0.000386443	Soltu.DM.03G007210,Soltu.DM.03G007220,Soltu.DM.03G007230,Soltu.DM.03G007240,Soltu.DM.03G007250,Soltu.DM.03G007260,Soltu.DM.03G007270,Soltu.DM.03G007280,Soltu.DM.03G007290,Soltu.DM.03G007300,Soltu.DM.03G007310
chr03	14350001	14600000	0.781248	0.0051284	0.000446541	Soltu.DM.03G007340,Soltu.DM.03G007350
chr03	14650001	14800000	0.762777	0.0041085	0.00031803	#N/A
chr03	14850001	15800000	0.807413	0.00288141	0.000297826	Soltu.DM.03G007410,Soltu.DM.03G007420,Soltu.DM.03G007430,Soltu.DM.03G007440,Soltu.DM.03G007450,Soltu.DM.03G007460,Soltu.DM.03G007470,Soltu.DM.03G007480,Soltu.DM.03G007490,Soltu.DM.03G007500,Soltu.DM.03G007510,Soltu.DM.03G007520,Soltu.DM.03G007530,Soltu.DM.03G007540
chr03	15850001	16000000	0.775117	0.00171082	0.000211468	Soltu.DM.03G007570,Soltu.DM.03G007580,Soltu.DM.03G007590,Soltu.DM.03G007600
chr03	16050001	16250000	0.821975	0.00296962	0.000358305	#N/A
chr03	16300001	16750000	0.77335	0.00472297	0.000454065	Soltu.DM.03G007610,Soltu.DM.03G007620,Soltu.DM.03G007630,Soltu.DM.03G007640,Soltu.DM.03G007650,Soltu.DM.03G007660,Soltu.DM.03G007670,Soltu.DM.03G007680,Soltu.DM.03G007690
chr03	16800001	17150000	0.766582	0.00397118	0.000355241	Soltu.DM.03G007700,Soltu.DM.03G007710,Soltu.DM.03G007720,Soltu.DM.03G007730,Soltu.DM.03G007740,Soltu.DM.03G007750,Soltu.DM.03G007760,Soltu.DM.03G007770,Soltu.DM.03G007780,Soltu.DM.03G007790
chr03	17550001	17850000	0.787168	0.00582643	0.00054698	Soltu.DM.03G007840,Soltu.DM.03G007850,Soltu.DM.03G007860,Soltu.DM.03G007870
chr03	18000001	18100000	0.752014	0.0056758	0.000451108	Soltu.DM.03G007900,Soltu.DM.03G007910
chr03	18200001	20100000	0.787683	0.00422094	0.000433595	Soltu.DM.03G007940,Soltu.DM.03G007950,Soltu.DM.03G007960,Soltu.DM.03G007970,Soltu.DM.03G007980,Soltu.DM.03G007990,Soltu.DM.03G008000,Soltu.DM.03G008010,Soltu.DM.03G008020,Soltu.DM.03G008030,Soltu.DM.03G008040,Soltu.DM.03G008050,Soltu.DM.03G008060,Soltu.DM.03G008070,Soltu.DM.03G008080,Soltu.DM.03G008090,Soltu.DM.03G008100,Soltu.DM.03G008110,Soltu.DM.03G008120,Soltu.DM.03G008130,Soltu.DM.03G008140,…
chr03	20150001	20450000	0.766973	0.00506893	0.000383973	Soltu.DM.03G008320,Soltu.DM.03G008330,Soltu.DM.03G008340,Soltu.DM.03G008350,Soltu.DM.03G008360,Soltu.DM.03G008370,Soltu.DM.03G008380,Soltu.DM.03G008390,Soltu.DM.03G008400,Soltu.DM.03G008410,Soltu.DM.03G008420,Soltu.DM.03G008430,Soltu.DM.03G008440,Soltu.DM.03G008450,Soltu.DM.03G008460,Soltu.DM.03G008470,Soltu.DM.03G008480,Soltu.DM.03G008490
chr03	20500001	20800000	0.766021	0.00448814	0.000302653	Soltu.DM.03G008500,Soltu.DM.03G008510,Soltu.DM.03G008520,Soltu.DM.03G008530,Soltu.DM.03G008540,Soltu.DM.03G008550,Soltu.DM.03G008560,Soltu.DM.03G008570,Soltu.DM.03G008580,Soltu.DM.03G008590
chr03	21150001	21300000	0.766287	0.00608083	0.00142543	Soltu.DM.03G008640,Soltu.DM.03G008650,Soltu.DM.03G008660
chr03	22650001	22750000	0.752168	0.00522359	0.00120147	#N/A
chr03	25100001	25200000	0.765734	0.0083528	0.00196831	#N/A
chr03	26300001	26400000	0.750599	0.00530915	0.00124355	#N/A
chr03	29950001	30100000	0.802969	0.00554869	0.00120083	Soltu.DM.03G010940,Soltu.DM.03G010950,Soltu.DM.03G010960,Soltu.DM.03G010970,Soltu.DM.03G010980,Soltu.DM.03G010990,Soltu.DM.03G011000
chr03	53100001	53250000	0.756231	0.00403786	0.000474336	Soltu.DM.03G028460,Soltu.DM.03G028470,Soltu.DM.03G028480,Soltu.DM.03G028490,Soltu.DM.03G028500,Soltu.DM.03G028510,Soltu.DM.03G028520,Soltu.DM.03G028530,Soltu.DM.03G028540,Soltu.DM.03G028550,Soltu.DM.03G028560,Soltu.DM.03G028570,Soltu.DM.03G028580,Soltu.DM.03G028590,Soltu.DM.03G028600,Soltu.DM.03G028610,Soltu.DM.03G028620,Soltu.DM.03G028630,Soltu.DM.03G028640,Soltu.DM.03G028650,Soltu.DM.03G028660,…
chr03	57100001	57350000	0.814633	0.00257031	0.000307788	Soltu.DM.03G033450,Soltu.DM.03G033460,Soltu.DM.03G033470,Soltu.DM.03G033480,Soltu.DM.03G033490,Soltu.DM.03G033500,Soltu.DM.03G033510,Soltu.DM.03G033520,Soltu.DM.03G033530,Soltu.DM.03G033540,Soltu.DM.03G033550,Soltu.DM.03G033560,Soltu.DM.03G033570,Soltu.DM.03G033580,Soltu.DM.03G033590,Soltu.DM.03G033600,Soltu.DM.03G033610,Soltu.DM.03G033620,Soltu.DM.03G033630,Soltu.DM.03G033640,Soltu.DM.03G033650,…
chr04	48650001	49050000	0.840986	0.00232289	0.000254305	Soltu.DM.04G021170,Soltu.DM.04G021180,Soltu.DM.04G021190,Soltu.DM.04G021200,Soltu.DM.04G021210,Soltu.DM.04G021220,Soltu.DM.04G021230,Soltu.DM.04G021240,Soltu.DM.04G021250
chr04	49150001	49600000	0.776923	0.0037697	0.000739348	Soltu.DM.04G021300,Soltu.DM.04G021310,Soltu.DM.04G021320,Soltu.DM.04G021330,Soltu.DM.04G021340,Soltu.DM.04G021350,Soltu.DM.04G021360,Soltu.DM.04G021370,Soltu.DM.04G021380,Soltu.DM.04G021390,Soltu.DM.04G021400,Soltu.DM.04G021410,Soltu.DM.04G021420,Soltu.DM.04G021430,Soltu.DM.04G021440,Soltu.DM.04G021450,Soltu.DM.04G021460,Soltu.DM.04G021470,Soltu.DM.04G021480,Soltu.DM.04G021490,Soltu.DM.04G021500,…
chr04	52150001	52250000	0.757943	0.00433432	0.000754004	Soltu.DM.04G023000,Soltu.DM.04G023010,Soltu.DM.04G023020,Soltu.DM.04G023030,Soltu.DM.04G023040,Soltu.DM.04G023050
chr04	57450001	57600000	0.83747	0.0022082	0.000115725	Soltu.DM.04G026890,Soltu.DM.04G026900,Soltu.DM.04G026910,Soltu.DM.04G026920,Soltu.DM.04G026930,Soltu.DM.04G026940,Soltu.DM.04G026950,Soltu.DM.04G026960,Soltu.DM.04G026970,Soltu.DM.04G026980,Soltu.DM.04G026990,Soltu.DM.04G027000,Soltu.DM.04G027010,Soltu.DM.04G027020,Soltu.DM.04G027030
chr04	58200001	58800000	0.787457	0.00275302	0.000390954	Soltu.DM.04G027360,Soltu.DM.04G027370,Soltu.DM.04G027380,Soltu.DM.04G027390,Soltu.DM.04G027400,Soltu.DM.04G027410,Soltu.DM.04G027420,Soltu.DM.04G027430,Soltu.DM.04G027440,Soltu.DM.04G027450,Soltu.DM.04G027460,Soltu.DM.04G027470,Soltu.DM.04G027480,Soltu.DM.04G027490,Soltu.DM.04G027500,Soltu.DM.04G027510,Soltu.DM.04G027520,Soltu.DM.04G027530,Soltu.DM.04G027540,Soltu.DM.04G027550,Soltu.DM.04G027560,…
chr05	11300001	11900000	0.780952	0.00420035	0.00020005	Soltu.DM.05G010430,Soltu.DM.05G010440,Soltu.DM.05G010450,Soltu.DM.05G010460,Soltu.DM.05G010470,Soltu.DM.05G010480,Soltu.DM.05G010490,Soltu.DM.05G010500,Soltu.DM.05G010510,Soltu.DM.05G010520,Soltu.DM.05G010530,Soltu.DM.05G010540,Soltu.DM.05G010550,Soltu.DM.05G010560,Soltu.DM.05G010570,Soltu.DM.05G010580,Soltu.DM.05G010590,Soltu.DM.05G010600,Soltu.DM.05G010610,Soltu.DM.05G010620,Soltu.DM.05G010630,…
chr08	56900001	57000000	0.751737	0.00311391	0.000174122	Soltu.DM.08G027430,Soltu.DM.08G027440,Soltu.DM.08G027450,Soltu.DM.08G027460,Soltu.DM.08G027470,Soltu.DM.08G027480,Soltu.DM.08G027490,Soltu.DM.08G027500
chr08	57300001	57650000	0.772056	0.00375772	0.000444366	Soltu.DM.08G027920,Soltu.DM.08G027930,Soltu.DM.08G027940,Soltu.DM.08G027950,Soltu.DM.08G027960,Soltu.DM.08G027970,Soltu.DM.08G027980,Soltu.DM.08G027990,Soltu.DM.08G028000,Soltu.DM.08G028010,Soltu.DM.08G028020,Soltu.DM.08G028030,Soltu.DM.08G028040,Soltu.DM.08G028050,Soltu.DM.08G028060,Soltu.DM.08G028070,Soltu.DM.08G028080,Soltu.DM.08G028090,Soltu.DM.08G028100,Soltu.DM.08G028110,Soltu.DM.08G028120,…
chr08	57700001	58150000	0.801843	0.00367296	0.000512545	Soltu.DM.08G028380,Soltu.DM.08G028390,Soltu.DM.08G028400,Soltu.DM.08G028410,Soltu.DM.08G028420,Soltu.DM.08G028430,Soltu.DM.08G028440,Soltu.DM.08G028450,Soltu.DM.08G028460,Soltu.DM.08G028470,Soltu.DM.08G028480,Soltu.DM.08G028490,Soltu.DM.08G028500,Soltu.DM.08G028510,Soltu.DM.08G028520,Soltu.DM.08G028530,Soltu.DM.08G028540,Soltu.DM.08G028550,Soltu.DM.08G028560,Soltu.DM.08G028570,Soltu.DM.08G028580,…
chr09	54900001	55000000	0.812926	0.00411594	0.000806898	Soltu.DM.09G020290,Soltu.DM.09G020300,Soltu.DM.09G020310,Soltu.DM.09G020320
chr10	5200001	5400000	0.756558	0.00341791	0.000306307	Soltu.DM.10G005490,Soltu.DM.10G005500,Soltu.DM.10G005510,Soltu.DM.10G005520,Soltu.DM.10G005530,Soltu.DM.10G005540,Soltu.DM.10G005550,Soltu.DM.10G005560,Soltu.DM.10G005570,Soltu.DM.10G005580,Soltu.DM.10G005590,Soltu.DM.10G005600
chr10	6700001	6800000	0.786337	0.00321665	0.000419097	Soltu.DM.10G006350,Soltu.DM.10G006360,Soltu.DM.10G006370,Soltu.DM.10G006380
chr10	31050001	31150000	0.782162	0.00457355	0.00100662	Soltu.DM.10G011170,Soltu.DM.10G011180,Soltu.DM.10G011190,Soltu.DM.10G011200
chr10	31200001	31350000	0.790417	0.00348285	0.000764801	Soltu.DM.10G011210,Soltu.DM.10G011220,Soltu.DM.10G011230
chr10	31850001	31950000	0.764639	0.00568048	0.00101828	Soltu.DM.10G011420
chr10	32100001	33850000	0.830346	0.0036838	0.000111754	Soltu.DM.10G011490,Soltu.DM.10G011500,Soltu.DM.10G011510,Soltu.DM.10G011520,Soltu.DM.10G011530,Soltu.DM.10G011540,Soltu.DM.10G011550,Soltu.DM.10G011560,Soltu.DM.10G011570,Soltu.DM.10G011580,Soltu.DM.10G011590,Soltu.DM.10G011600,Soltu.DM.10G011610,Soltu.DM.10G011620,Soltu.DM.10G011630,Soltu.DM.10G011640,Soltu.DM.10G011650,Soltu.DM.10G011660,Soltu.DM.10G011670,Soltu.DM.10G011680,Soltu.DM.10G011690,…
chr10	34050001	34150000	0.78283	0.00166212	0.000220594	Soltu.DM.10G012030,Soltu.DM.10G012040,Soltu.DM.10G012050,Soltu.DM.10G012060,Soltu.DM.10G012070
chr10	34250001	34450000	0.789077	0.00238689	0.000339199	Soltu.DM.10G012110,Soltu.DM.10G012120,Soltu.DM.10G012130,Soltu.DM.10G012140,Soltu.DM.10G012150,Soltu.DM.10G012160,Soltu.DM.10G012170,Soltu.DM.10G012180
chr10	34500001	35150000	0.813221	0.00384359	0.000604491	Soltu.DM.10G012200,Soltu.DM.10G012210,Soltu.DM.10G012220,Soltu.DM.10G012230,Soltu.DM.10G012240,Soltu.DM.10G012250,Soltu.DM.10G012260,Soltu.DM.10G012270,Soltu.DM.10G012280,Soltu.DM.10G012290,Soltu.DM.10G012300,Soltu.DM.10G012310,Soltu.DM.10G012320,Soltu.DM.10G012330,Soltu.DM.10G012340,Soltu.DM.10G012350,Soltu.DM.10G012360,Soltu.DM.10G012370,Soltu.DM.10G012380,Soltu.DM.10G012390,Soltu.DM.10G012400,…
chr10	35400001	35500000	0.813599	0.00367137	0.000865143	Soltu.DM.10G012480,Soltu.DM.10G012490,Soltu.DM.10G012500
chr10	35550001	35850000	0.782023	0.00471038	0.000917142	Soltu.DM.10G012520,Soltu.DM.10G012530,Soltu.DM.10G012540,Soltu.DM.10G012550,Soltu.DM.10G012560,Soltu.DM.10G012570
chr10	36300001	36700000	0.863553	0.0020109	0.000322348	Soltu.DM.10G012630,Soltu.DM.10G012640,Soltu.DM.10G012650,Soltu.DM.10G012660,Soltu.DM.10G012670,Soltu.DM.10G012680,Soltu.DM.10G012690,Soltu.DM.10G012700,Soltu.DM.10G012710,Soltu.DM.10G012720,Soltu.DM.10G012730,Soltu.DM.10G012740,Soltu.DM.10G012750
chr10	36900001	43650000	0.809028	0.00343446	0.000190103	Soltu.DM.10G012790,Soltu.DM.10G012800,Soltu.DM.10G012810,Soltu.DM.10G012820,Soltu.DM.10G012830,Soltu.DM.10G012840,Soltu.DM.10G012850,Soltu.DM.10G012860,Soltu.DM.10G012870,Soltu.DM.10G012880,Soltu.DM.10G012890,Soltu.DM.10G012900,Soltu.DM.10G012910,Soltu.DM.10G012920,Soltu.DM.10G012930,Soltu.DM.10G012940,Soltu.DM.10G012950,Soltu.DM.10G012960,Soltu.DM.10G012970,Soltu.DM.10G012980,Soltu.DM.10G012990,…
chr10	43700001	43850000	0.809708	0.00411955	7.20686e-05	Soltu.DM.10G015280,Soltu.DM.10G015290,Soltu.DM.10G015300,Soltu.DM.10G015310,Soltu.DM.10G015320,Soltu.DM.10G015330,Soltu.DM.10G015340,Soltu.DM.10G015350,Soltu.DM.10G015360
chr10	45750001	45850000	0.84059	0.00144966	0.000344668	Soltu.DM.10G016270,Soltu.DM.10G016280,Soltu.DM.10G016290,Soltu.DM.10G016300,Soltu.DM.10G016310,Soltu.DM.10G016320,Soltu.DM.10G016330
chr10	46000001	46200000	0.76445	0.00328482	0.000539548	Soltu.DM.10G016390,Soltu.DM.10G016400,Soltu.DM.10G016410,Soltu.DM.10G016420,Soltu.DM.10G016430,Soltu.DM.10G016440
chr10	46400001	46550000	0.757197	0.0033253	0.000464754	Soltu.DM.10G016610,Soltu.DM.10G016620,Soltu.DM.10G016630,Soltu.DM.10G016640,Soltu.DM.10G016650,Soltu.DM.10G016660,Soltu.DM.10G016670
chr10	49400001	49500000	0.749459	0.00416903	0.000818019	Soltu.DM.10G018380,Soltu.DM.10G018390,Soltu.DM.10G018400,Soltu.DM.10G018410,Soltu.DM.10G018420,Soltu.DM.10G018430
chr10	51300001	51400000	0.770537	0.00217323	0.000349143	Soltu.DM.10G019770,Soltu.DM.10G019780,Soltu.DM.10G019790
chr10	60300001	60400000	0.756773	0.00389331	0.000821456	Soltu.DM.10G029630,Soltu.DM.10G029640,Soltu.DM.10G029650,Soltu.DM.10G029660,Soltu.DM.10G029670,Soltu.DM.10G029680,Soltu.DM.10G029690,Soltu.DM.10G029700,Soltu.DM.10G029710,Soltu.DM.10G029720,Soltu.DM.10G029730,Soltu.DM.10G029740,Soltu.DM.10G029750,Soltu.DM.10G029760,Soltu.DM.10G029770,Soltu.DM.10G029780
chr11	19950001	20050000	0.76015	0.000840631	0.000157863	#N/A
chr11	20900001	21050000	0.835344	0.00372178	0.000639872	#N/A
chr11	21350001	21800000	0.793229	0.00271572	0.000547401	Soltu.DM.11G014360,Soltu.DM.11G014370,Soltu.DM.11G014380,Soltu.DM.11G014390,Soltu.DM.11G014400,Soltu.DM.11G014410,Soltu.DM.11G014420,Soltu.DM.11G014430,Soltu.DM.11G014440,Soltu.DM.11G014450
chr11	22150001	22450000	0.791395	0.00360239	0.000710361	Soltu.DM.11G014490,Soltu.DM.11G014500,Soltu.DM.11G014510,Soltu.DM.11G014520
chr11	22500001	22850000	0.788954	0.00307371	0.000337199	Soltu.DM.11G014530
chr11	23300001	23500000	0.800929	0.00171207	0.000330715	Soltu.DM.11G014640,Soltu.DM.11G014650
chr11	23950001	24050000	0.794208	0.00428711	0.000779494	Soltu.DM.11G014720
chr11	24100001	24500000	0.83406	0.00244226	0.000395057	Soltu.DM.11G014730
chr11	26450001	29750000	0.804082	0.0042956	0.000760894	Soltu.DM.11G015090,Soltu.DM.11G015100,Soltu.DM.11G015110,Soltu.DM.11G015120,Soltu.DM.11G015130,Soltu.DM.11G015140,Soltu.DM.11G015150,Soltu.DM.11G015160,Soltu.DM.11G015170,Soltu.DM.11G015180,Soltu.DM.11G015190,Soltu.DM.11G015200,Soltu.DM.11G015210,Soltu.DM.11G015220,Soltu.DM.11G015230,Soltu.DM.11G015240,Soltu.DM.11G015250,Soltu.DM.11G015260,Soltu.DM.11G015270,Soltu.DM.11G015280,Soltu.DM.11G015290,…
chr11	30150001	30400000	0.812982	0.00430416	0.000855285	Soltu.DM.11G016200
