# Supplementary material for: Resequencing and genome-wide association studies of autotetraploid potato
Source: Mol Hortic. 2022 Feb 10;2:6. doi: 10.1186/s43897-022-00027-y (PMC10515019; doi:10.1186/s43897-022-00027-y)
Supplement: Supplementary file 7 — Additional file 7: Supplemental Table S6. Selected intervals and genes between reported and CIP cultivars. [file 43897_2022_27_MOESM7_ESM.xls]

## Sheet: Table S6
Supplemental table 6. Selected intervals and genes between reported and CIP cultivars.
XP-CLR.top 1% regions				XP-CLR.top 1% genes
chr01	2900001	2920000		Soltu.DM.01G002770
chr01	3700001	3720000		Soltu.DM.01G002780
chr01	5570001	5590000		Soltu.DM.01G002790
chr01	6270001	6290000		Soltu.DM.01G003590
chr01	6700001	6720000		Soltu.DM.01G003600
chr01	8990001	9010000		Soltu.DM.01G003580
chr01	10070001	10090000		Soltu.DM.01G006050
chr01	10890001	10910000		Soltu.DM.01G007960
chr01	11000001	11020000		Soltu.DM.01G007970
chr01	12380001	12400000		Soltu.DM.01G007980
chr01	12750001	12770000		Soltu.DM.01G008350
chr01	13080001	13100000		Soltu.DM.01G008340
chr01	15050001	15080000		Soltu.DM.01G008390
chr01	17350001	17370000		Soltu.DM.01G009200
chr01	19880001	19900000		Soltu.DM.01G009210
chr01	20150001	20180000		Soltu.DM.01G009460
chr01	20190001	20220000		Soltu.DM.01G009470
chr01	20950001	20970000		Soltu.DM.01G010260
chr01	21070001	21090000		Soltu.DM.01G010270
chr01	28250001	28270000		Soltu.DM.01G010280
chr01	28510001	28530000		Soltu.DM.01G010290
chr01	30500001	30540000		Soltu.DM.01G010300
chr01	30820001	30840000		Soltu.DM.01G010310
chr01	31060001	31080000		Soltu.DM.01G010320
chr01	31090001	31110000		Soltu.DM.01G010340
chr01	31800001	31820000		Soltu.DM.01G010330
chr01	31970001	31990000		Soltu.DM.01G010900
chr01	33770001	33790000		Soltu.DM.01G010910
chr01	34630001	34650000		Soltu.DM.01G010920
chr01	34780001	34800000		Soltu.DM.01G011680
chr01	35330001	35350000		Soltu.DM.01G011690
chr01	35500001	35520000		Soltu.DM.01G016090
chr01	36750001	36770000		Soltu.DM.01G016760
chr01	36850001	36870000		Soltu.DM.01G016770
chr01	37630001	37650000		Soltu.DM.01G016780
chr01	37850001	37870000		Soltu.DM.01G016810
chr01	38510001	38530000		Soltu.DM.01G016820
chr01	38840001	38860000		Soltu.DM.01G016830
chr01	39680001	39710000		Soltu.DM.01G016840
chr01	40290001	40310000		Soltu.DM.01G016850
chr01	40560001	40580000		Soltu.DM.01G018520
chr01	40720001	40740000		Soltu.DM.01G018600
chr01	41300001	41320000		Soltu.DM.01G019570
chr01	41670001	41700000		Soltu.DM.01G019890
chr01	41860001	41880000		Soltu.DM.01G020890
chr01	41910001	41930000		Soltu.DM.01G020980
chr01	41970001	41990000		Soltu.DM.01G021000
chr01	42020001	42040000		Soltu.DM.01G021440
chr01	42050001	42070000		Soltu.DM.01G021450
chr01	42590001	42610000		Soltu.DM.01G023030
chr01	44680001	44700000		Soltu.DM.01G023040
chr01	46030001	46050000		Soltu.DM.01G025140
chr01	46610001	46630000		Soltu.DM.01G025130
chr01	46640001	46660000		Soltu.DM.01G025400
chr01	47940001	47960000		Soltu.DM.01G025410
chr01	48600001	48620000		Soltu.DM.01G025420
chr01	49030001	49050000		Soltu.DM.01G028210
chr01	53030001	53050000		Soltu.DM.01G032060
chr01	53540001	53560000		Soltu.DM.01G032070
chr01	54280001	54300000		Soltu.DM.01G034790
chr01	57020001	57040000		Soltu.DM.01G034800
chr01	57350001	57370000		Soltu.DM.01G038330
chr01	57470001	57490000		Soltu.DM.01G039100
chr01	57680001	57700000		Soltu.DM.01G039120
chr01	58860001	58900000		Soltu.DM.01G039130
chr01	59290001	59310000		Soltu.DM.01G039110
chr01	59640001	59660000		Soltu.DM.01G039190
chr01	61830001	61850000		Soltu.DM.01G039200
chr01	64470001	64490000		Soltu.DM.01G039210
chr01	64770001	64790000		Soltu.DM.01G039220
chr01	67990001	68010000		Soltu.DM.01G039180
chr01	70660001	70680000		Soltu.DM.01G047350
chr01	71880001	71900000		Soltu.DM.01G047360
chr01	74320001	74340000		Soltu.DM.01G048880
chr01	77260001	77280000		Soltu.DM.01G048890
chr01	77880001	77900000		Soltu.DM.01G048900
chr01	77950001	77980000		Soltu.DM.01G050820
chr01	84660001	84680000		Soltu.DM.01G050830
chr01	85840001	85860000		Soltu.DM.01G050840
chr01	87360001	87380000		Soltu.DM.01G050850
chr01	88520001	88540000		Soltu.DM.02G000250
chr02	1290001	1310000		Soltu.DM.02G004120
chr02	1470001	1490000		Soltu.DM.02G004380
chr02	1550001	1570000		Soltu.DM.02G004390
chr02	2360001	2380000		Soltu.DM.02G005500
chr02	2470001	2490000		Soltu.DM.02G008050
chr02	3110001	3130000		Soltu.DM.02G014770
chr02	3220001	3240000		Soltu.DM.02G016220
chr02	3420001	3440000		Soltu.DM.02G016230
chr02	3490001	3510000		Soltu.DM.02G016270
chr02	6530001	6550000		Soltu.DM.02G016280
chr02	7170001	7190000		Soltu.DM.02G017160
chr02	13810001	13830000		Soltu.DM.02G017170
chr02	15850001	15870000		Soltu.DM.02G019050
chr02	16380001	16400000		Soltu.DM.02G019060
chr02	16810001	16830000		Soltu.DM.02G019070
chr02	18140001	18160000		Soltu.DM.02G019080
chr02	18950001	18970000		Soltu.DM.02G021100
chr02	22420001	22440000		Soltu.DM.02G021110
chr02	23190001	23210000		Soltu.DM.03G001200
chr02	29430001	29450000		Soltu.DM.03G001210
chr02	30720001	30740000		Soltu.DM.03G001220
chr02	30760001	30780000		Soltu.DM.03G001230
chr02	31660001	31680000		Soltu.DM.03G001240
chr02	33320001	33340000		Soltu.DM.03G001250
chr02	35220001	35240000		Soltu.DM.03G002470
chr03	1100001	1140000		Soltu.DM.03G002480
chr03	2350001	2370000		Soltu.DM.03G003930
chr03	4060001	4080000		Soltu.DM.03G003940
chr03	4740001	4760000		Soltu.DM.03G003950
chr03	4860001	4880000		Soltu.DM.03G004540
chr03	9090001	9110000		Soltu.DM.03G004590
chr03	9320001	9340000		Soltu.DM.03G006260
chr03	10980001	11010000		Soltu.DM.03G006760
chr03	11830001	11850000		Soltu.DM.03G007820
chr03	12640001	12660000		Soltu.DM.03G008280
chr03	12900001	12920000		Soltu.DM.03G008850
chr03	13060001	13080000		Soltu.DM.03G015520
chr03	13730001	13750000		Soltu.DM.03G015530
chr03	14250001	14270000		Soltu.DM.03G015540
chr03	14700001	14720000		Soltu.DM.03G018540
chr03	15440001	15460000		Soltu.DM.03G020540
chr03	16500001	16520000		Soltu.DM.03G020550
chr03	17510001	17540000		Soltu.DM.03G020730
chr03	17640001	17660000		Soltu.DM.03G020710
chr03	17750001	17770000		Soltu.DM.03G020720
chr03	19850001	19870000		Soltu.DM.03G022750
chr03	20600001	20620000		Soltu.DM.03G022760
chr03	21820001	21840000		Soltu.DM.03G022740
chr03	22130001	22150000		Soltu.DM.03G022820
chr03	22340001	22360000		Soltu.DM.03G022830
chr03	31850001	31870000		Soltu.DM.03G022840
chr03	35710001	35730000		Soltu.DM.03G022850
chr03	38130001	38150000		Soltu.DM.03G024010
chr03	39270001	39290000		Soltu.DM.03G024000
chr03	43140001	43160000		Soltu.DM.03G024490
chr03	45500001	45520000		Soltu.DM.03G024500
chr03	45630001	45650000		Soltu.DM.03G024510
chr03	47640001	47660000		Soltu.DM.03G024480
chr03	47730001	47750000		Soltu.DM.03G027160
chr03	49260001	49280000		Soltu.DM.03G027170
chr03	49670001	49710000		Soltu.DM.03G030370
chr03	51870001	51890000		Soltu.DM.03G037170
chr03	54780001	54800000		Soltu.DM.03G037180
chr03	59990001	60010000		Soltu.DM.03G037190
chr04	5670001	5690000		Soltu.DM.03G037210
chr04	5830001	5850000		Soltu.DM.03G037220
chr04	7420001	7440000		Soltu.DM.03G037200
chr04	8870001	8890000		Soltu.DM.04G005140
chr04	9930001	9950000		Soltu.DM.04G005150
chr04	11910001	11930000		Soltu.DM.04G005350
chr04	12430001	12450000		Soltu.DM.04G005360
chr04	13150001	13190000		Soltu.DM.04G005370
chr04	18490001	18510000		Soltu.DM.04G005380
chr04	21020001	21040000		Soltu.DM.04G005390
chr04	21380001	21400000		Soltu.DM.04G005400
chr04	22400001	22420000		Soltu.DM.04G009620
chr04	22600001	22620000		Soltu.DM.04G009630
chr04	24140001	24160000		Soltu.DM.04G011560
chr04	30060001	30080000		Soltu.DM.04G011960
chr04	32430001	32450000		Soltu.DM.04G011970
chr04	33190001	33210000		Soltu.DM.04G013530
chr04	34850001	34870000		Soltu.DM.04G013540
chr04	34970001	34990000		Soltu.DM.04G014320
chr04	35570001	35590000		Soltu.DM.04G014780
chr04	35650001	35670000		Soltu.DM.04G014790
chr04	36180001	36200000		Soltu.DM.04G017000
chr04	43620001	43640000		Soltu.DM.04G017090
chr04	44050001	44070000		Soltu.DM.04G019200
chr04	44200001	44220000		Soltu.DM.04G019290
chr04	44960001	44980000		Soltu.DM.04G027520
chr04	52450001	52470000		Soltu.DM.04G028150
chr04	58470001	58490000		Soltu.DM.04G028160
chr04	59250001	59270000		Soltu.DM.04G028320
chr04	59460001	59480000		Soltu.DM.05G009100
chr04	63560001	63580000		Soltu.DM.05G009350
chr05	5240001	5260000		Soltu.DM.05G009430
chr05	7510001	7530000		Soltu.DM.05G009440
chr05	9220001	9240000		Soltu.DM.05G009450
chr05	9530001	9550000		Soltu.DM.05G009460
chr05	9580001	9600000		Soltu.DM.05G009480
chr05	9680001	9700000		Soltu.DM.05G009490
chr05	9770001	9790000		Soltu.DM.05G009470
chr05	9800001	9840000		Soltu.DM.05G009580
chr05	10030001	10050000		Soltu.DM.05G009600
chr05	10060001	10080000		Soltu.DM.05G009950
chr05	10390001	10410000		Soltu.DM.05G009960
chr05	10550001	10570000		Soltu.DM.05G009970
chr05	10630001	10660000		Soltu.DM.05G009980
chr05	11040001	11090000		Soltu.DM.05G010050
chr05	11100001	11120000		Soltu.DM.05G010060
chr05	11160001	11180000		Soltu.DM.05G010070
chr05	11240001	11260000		Soltu.DM.05G010290
chr05	11380001	11410000		Soltu.DM.05G010300
chr05	11450001	11470000		Soltu.DM.05G010320
chr05	11500001	11520000		Soltu.DM.05G010340
chr05	11560001	11580000		Soltu.DM.05G010380
chr05	11600001	11620000		Soltu.DM.05G010470
chr05	11640001	11660000		Soltu.DM.05G010480
chr05	11700001	11730000		Soltu.DM.05G010490
chr05	11780001	11820000		Soltu.DM.05G010530
chr05	11940001	11960000		Soltu.DM.05G010570
chr05	12050001	12070000		Soltu.DM.05G010600
chr05	12080001	12110000		Soltu.DM.05G010710
chr05	12120001	12140000		Soltu.DM.05G010750
chr05	12190001	12210000		Soltu.DM.05G010760
chr05	12280001	12300000		Soltu.DM.05G010820
chr05	12400001	12460000		Soltu.DM.05G010840
chr05	12530001	12550000		Soltu.DM.05G010850
chr05	12620001	12640000		Soltu.DM.05G010860
chr05	12810001	12850000		Soltu.DM.05G010950
chr05	13250001	13270000		Soltu.DM.05G010940
chr05	13330001	13350000		Soltu.DM.05G010960
chr05	13360001	13380000		Soltu.DM.05G010970
chr05	13650001	13670000		Soltu.DM.05G010980
chr05	13870001	13890000		Soltu.DM.05G010990
chr05	14110001	14130000		Soltu.DM.05G011010
chr05	14480001	14500000		Soltu.DM.05G011000
chr05	14590001	14610000		Soltu.DM.05G011070
chr05	14680001	14710000		Soltu.DM.05G011080
chr05	16410001	16430000		Soltu.DM.05G011140
chr05	17610001	17630000		Soltu.DM.05G011150
chr05	18380001	18400000		Soltu.DM.05G011180
chr05	18630001	18660000		Soltu.DM.05G011190
chr05	18740001	18760000		Soltu.DM.05G011200
chr05	18960001	18980000		Soltu.DM.05G011210
chr05	20840001	20860000		Soltu.DM.05G011260
chr05	20980001	21000000		Soltu.DM.05G011300
chr05	24320001	24340000		Soltu.DM.05G011450
chr05	24380001	24400000		Soltu.DM.05G011460
chr05	25980001	26000000		Soltu.DM.05G011510
chr05	26040001	26060000		Soltu.DM.05G011670
chr05	26550001	26570000		Soltu.DM.05G011680
chr05	26600001	26620000		Soltu.DM.05G011790
chr05	26670001	26700000		Soltu.DM.05G011830
chr05	27010001	27030000		Soltu.DM.05G011980
chr05	27510001	27530000		Soltu.DM.05G011990
chr05	27590001	27610000		Soltu.DM.05G012000
chr05	27680001	27710000		Soltu.DM.05G013170
chr05	27840001	27880000		Soltu.DM.05G013160
chr05	28050001	28070000		Soltu.DM.05G013180
chr05	28090001	28110000		Soltu.DM.05G013230
chr05	28360001	28380000		Soltu.DM.05G013810
chr05	28470001	28490000		Soltu.DM.05G013820
chr05	28680001	28700000		Soltu.DM.05G014830
chr05	28720001	28750000		Soltu.DM.05G014840
chr05	28790001	28810000		Soltu.DM.05G014820
chr05	29210001	29230000		Soltu.DM.05G014960
chr05	29640001	29660000		Soltu.DM.05G014970
chr05	29940001	29960000		Soltu.DM.05G014980
chr05	31440001	31460000		Soltu.DM.05G015020
chr05	31580001	31600000		Soltu.DM.05G015120
chr05	31800001	31840000		Soltu.DM.05G015130
chr05	31860001	31880000		Soltu.DM.05G015140
chr05	32070001	32090000		Soltu.DM.05G015150
chr05	32760001	32780000		Soltu.DM.05G015240
chr05	34200001	34220000		Soltu.DM.05G015620
chr05	34820001	34840000		Soltu.DM.05G015760
chr05	35570001	35590000		Soltu.DM.05G016200
chr05	35750001	35770000		Soltu.DM.05G016280
chr05	36020001	36040000		Soltu.DM.05G016420
chr05	36090001	36110000		Soltu.DM.05G017140
chr05	36290001	36310000		Soltu.DM.05G017150
chr05	36710001	36730000		Soltu.DM.05G021200
chr05	37740001	37760000		Soltu.DM.05G024060
chr05	38570001	38590000		Soltu.DM.05G024070
chr05	38650001	38670000		Soltu.DM.06G001810
chr05	40460001	40480000		Soltu.DM.06G001830
chr05	40560001	40580000		Soltu.DM.06G001840
chr05	40670001	40700000		Soltu.DM.06G001820
chr05	40840001	40860000		Soltu.DM.06G005060
chr05	40880001	40920000		Soltu.DM.06G005620
chr05	41040001	41060000		Soltu.DM.06G005630
chr05	41840001	41860000		Soltu.DM.06G007740
chr05	45580001	45600000		Soltu.DM.06G011260
chr05	49510001	49530000		Soltu.DM.06G011270
chr05	52460001	52480000		Soltu.DM.06G012880
chr05	55410001	55430000		Soltu.DM.06G012900
chr06	1490001	1510000		Soltu.DM.06G012890
chr06	2240001	2260000		Soltu.DM.06G012910
chr06	3980001	4000000		Soltu.DM.06G015650
chr06	4260001	4280000		Soltu.DM.06G015930
chr06	5670001	5690000		Soltu.DM.06G015940
chr06	7690001	7710000		Soltu.DM.06G015920
chr06	9280001	9300000		Soltu.DM.06G016490
chr06	9560001	9590000		Soltu.DM.06G016500
chr06	13560001	13580000		Soltu.DM.06G016900
chr06	19680001	19700000		Soltu.DM.06G017010
chr06	20450001	20470000		Soltu.DM.06G017930
chr06	24880001	24900000		Soltu.DM.06G017940
chr06	28620001	28640000		Soltu.DM.06G020490
chr06	28810001	28830000		Soltu.DM.06G020500
chr06	33230001	33250000		Soltu.DM.06G022770
chr06	33580001	33600000		Soltu.DM.06G022780
chr06	34080001	34100000		Soltu.DM.06G022760
chr06	34210001	34230000		Soltu.DM.06G027240
chr06	37370001	37410000		Soltu.DM.06G027250
chr06	38200001	38220000		Soltu.DM.06G027230
chr06	41250001	41270000		Soltu.DM.06G027720
chr06	41540001	41560000		Soltu.DM.06G027730
chr06	42300001	42320000		Soltu.DM.06G029170
chr06	42880001	42900000		Soltu.DM.07G003980
chr06	42950001	42970000		Soltu.DM.07G003990
chr06	43220001	43240000		Soltu.DM.07G006100
chr06	43930001	43950000		Soltu.DM.07G006110
chr06	44230001	44250000		Soltu.DM.07G006220
chr06	45670001	45690000		Soltu.DM.07G006870
chr06	47210001	47230000		Soltu.DM.07G007440
chr06	49150001	49170000		Soltu.DM.07G008920
chr06	49280001	49300000		Soltu.DM.07G009790
chr06	52940001	52960000		Soltu.DM.07G010460
chr06	53270001	53290000		Soltu.DM.07G011580
chr06	54340001	54360000		Soltu.DM.07G011590
chr07	4820001	4840000		Soltu.DM.07G011650
chr07	5730001	5750000		Soltu.DM.07G011660
chr07	6460001	6480000		Soltu.DM.07G012150
chr07	6550001	6570000		Soltu.DM.07G012400
chr07	8710001	8730000		Soltu.DM.07G012670
chr07	8870001	8890000		Soltu.DM.07G012890
chr07	10740001	10760000		Soltu.DM.07G014230
chr07	12380001	12400000		Soltu.DM.07G015420
chr07	13340001	13360000		Soltu.DM.07G017280
chr07	16320001	16340000		Soltu.DM.07G020490
chr07	16390001	16410000		Soltu.DM.07G020500
chr07	16440001	16460000		Soltu.DM.07G020480
chr07	17040001	17060000		Soltu.DM.07G022830
chr07	18220001	18240000		Soltu.DM.07G022840
chr07	19760001	19780000		Soltu.DM.07G022850
chr07	19910001	19930000		Soltu.DM.07G022820
chr07	20280001	20300000		Soltu.DM.07G024040
chr07	21260001	21280000		Soltu.DM.07G024050
chr07	21670001	21690000		Soltu.DM.07G024060
chr07	22160001	22180000		Soltu.DM.07G026040
chr07	22330001	22350000		Soltu.DM.08G000940
chr07	22470001	22490000		Soltu.DM.08G000950
chr07	22700001	22720000		Soltu.DM.08G000960
chr07	24770001	24790000		Soltu.DM.08G004070
chr07	26280001	26300000		Soltu.DM.08G004280
chr07	26620001	26640000		Soltu.DM.08G005700
chr07	30980001	31000000		Soltu.DM.08G006020
chr07	31080001	31120000		Soltu.DM.08G006350
chr07	31140001	31160000		Soltu.DM.08G006360
chr07	33540001	33560000		Soltu.DM.08G006700
chr07	33580001	33600000		Soltu.DM.08G007120
chr07	33860001	33880000		Soltu.DM.08G007310
chr07	34220001	34240000		Soltu.DM.08G007320
chr07	34560001	34580000		Soltu.DM.08G007330
chr07	35200001	35220000		Soltu.DM.08G008070
chr07	35720001	35740000		Soltu.DM.08G010510
chr07	36030001	36050000		Soltu.DM.08G010520
chr07	36120001	36140000		Soltu.DM.08G010530
chr07	37080001	37100000		Soltu.DM.08G011560
chr07	37490001	37510000		Soltu.DM.08G014090
chr07	39180001	39200000		Soltu.DM.08G014440
chr07	39660001	39680000		Soltu.DM.08G014450
chr07	39970001	39990000		Soltu.DM.08G014460
chr07	40770001	40790000		Soltu.DM.08G014500
chr07	41360001	41380000		Soltu.DM.08G014490
chr07	43410001	43430000		Soltu.DM.08G014910
chr07	43700001	43720000		Soltu.DM.08G014900
chr07	45290001	45310000		Soltu.DM.08G014920
chr07	47730001	47750000		Soltu.DM.08G015620
chr07	50970001	50990000		Soltu.DM.08G016210
chr07	52970001	52990000		Soltu.DM.08G017700
chr07	53970001	53990000		Soltu.DM.08G017710
chr07	55600001	55620000		Soltu.DM.08G017690
chr08	30001	50000		Soltu.DM.08G018110
chr08	1470001	1490000		Soltu.DM.08G018120
chr08	2100001	2120000		Soltu.DM.08G022870
chr08	2330001	2350000		Soltu.DM.08G022880
chr08	5210001	5230000		Soltu.DM.08G023410
chr08	5530001	5570000		Soltu.DM.08G024500
chr08	6760001	6780000		Soltu.DM.08G024510
chr08	7460001	7480000		Soltu.DM.08G024520
chr08	8340001	8380000		Soltu.DM.08G025750
chr08	9010001	9030000		Soltu.DM.08G025760
chr08	10380001	10400000		Soltu.DM.08G025770
chr08	12580001	12600000		Soltu.DM.08G025740
chr08	12790001	12830000		Soltu.DM.08G026470
chr08	13080001	13100000		Soltu.DM.08G026480
chr08	13280001	13300000		Soltu.DM.08G026530
chr08	13350001	13370000		Soltu.DM.08G026550
chr08	14580001	14600000		Soltu.DM.08G026560
chr08	15080001	15100000		Soltu.DM.08G026540
chr08	15760001	15780000		Soltu.DM.09G002460
chr08	17580001	17600000		Soltu.DM.09G002470
chr08	17730001	17750000		Soltu.DM.09G002450
chr08	18250001	18280000		Soltu.DM.09G003440
chr08	18760001	18780000		Soltu.DM.09G003430
chr08	19280001	19300000		Soltu.DM.09G005600
chr08	19440001	19460000		Soltu.DM.09G006860
chr08	20720001	20740000		Soltu.DM.09G006850
chr08	20800001	20820000		Soltu.DM.09G009030
chr08	22240001	22260000		Soltu.DM.09G009040
chr08	22740001	22760000		Soltu.DM.09G009020
chr08	23820001	23840000		Soltu.DM.09G009890
chr08	23940001	23960000		Soltu.DM.09G010130
chr08	24190001	24210000		Soltu.DM.09G011340
chr08	25290001	25310000		Soltu.DM.09G011350
chr08	26900001	26920000		Soltu.DM.09G012000
chr08	27030001	27050000		Soltu.DM.09G012010
chr08	29620001	29640000		Soltu.DM.09G012100
chr08	31070001	31090000		Soltu.DM.09G012110
chr08	31950001	31970000		Soltu.DM.09G012120
chr08	32980001	33000000		Soltu.DM.09G012130
chr08	34880001	34900000		Soltu.DM.09G012260
chr08	34970001	34990000		Soltu.DM.09G012610
chr08	35000001	35050000		Soltu.DM.09G012680
chr08	37250001	37270000		Soltu.DM.09G012690
chr08	40050001	40080000		Soltu.DM.09G013470
chr08	40730001	40750000		Soltu.DM.09G014740
chr08	41300001	41320000		Soltu.DM.09G015000
chr08	41360001	41380000		Soltu.DM.09G017160
chr08	42110001	42130000		Soltu.DM.09G020630
chr08	43220001	43240000		Soltu.DM.09G022380
chr08	44160001	44180000		Soltu.DM.09G026970
chr08	46110001	46130000		Soltu.DM.09G026980
chr08	46750001	46770000		Soltu.DM.09G030830
chr08	49310001	49330000		Soltu.DM.09G030840
chr08	52290001	52310000		Soltu.DM.09G030820
chr08	53010001	53030000		Soltu.DM.10G003530
chr08	54290001	54310000		Soltu.DM.10G004630
chr08	55470001	55490000		Soltu.DM.10G004640
chr08	56030001	56050000		Soltu.DM.10G005500
chr08	56080001	56100000		Soltu.DM.10G005510
chr08	56510001	56530000		Soltu.DM.10G005530
chr09	1890001	1910000		Soltu.DM.10G006380
chr09	2820001	2840000		Soltu.DM.10G007420
chr09	5160001	5180000		Soltu.DM.10G007970
chr09	6520001	6540000		Soltu.DM.10G007980
chr09	7860001	7880000		Soltu.DM.10G009450
chr09	7970001	7990000		Soltu.DM.10G009460
chr09	9320001	9340000		Soltu.DM.10G009560
chr09	10300001	10320000		Soltu.DM.10G009550
chr09	12780001	12800000		Soltu.DM.10G009710
chr09	13320001	13340000		Soltu.DM.10G009870
chr09	15050001	15070000		Soltu.DM.10G010150
chr09	15080001	15100000		Soltu.DM.10G010380
chr09	16740001	16760000		Soltu.DM.10G010390
chr09	18740001	18760000		Soltu.DM.10G010470
chr09	19590001	19610000		Soltu.DM.10G011790
chr09	19620001	19640000		Soltu.DM.10G012040
chr09	21650001	21670000		Soltu.DM.10G012050
chr09	22620001	22640000		Soltu.DM.10G012060
chr09	22680001	22700000		Soltu.DM.10G012360
chr09	22720001	22740000		Soltu.DM.10G012370
chr09	22750001	22770000		Soltu.DM.10G012610
chr09	22790001	22810000		Soltu.DM.10G012660
chr09	22850001	22890000		Soltu.DM.10G012810
chr09	23570001	23590000		Soltu.DM.10G012950
chr09	24090001	24110000		Soltu.DM.10G013150
chr09	24330001	24350000		Soltu.DM.10G013320
chr09	24470001	24490000		Soltu.DM.10G013520
chr09	24590001	24610000		Soltu.DM.10G015260
chr09	26650001	26670000		Soltu.DM.10G016400
chr09	27490001	27540000		Soltu.DM.10G016410
chr09	27610001	27630000		Soltu.DM.10G016420
chr09	27670001	27690000		Soltu.DM.10G016820
chr09	28530001	28550000		Soltu.DM.10G017820
chr09	28560001	28580000		Soltu.DM.10G020150
chr09	28740001	28760000		Soltu.DM.10G022980
chr09	31410001	31430000		Soltu.DM.10G022990
chr09	32060001	32080000		Soltu.DM.10G025430
chr09	32110001	32130000		Soltu.DM.10G025440
chr09	32140001	32160000		Soltu.DM.10G025900
chr09	32260001	32280000		Soltu.DM.10G025890
chr09	32480001	32510000		Soltu.DM.10G027360
chr09	32620001	32650000		Soltu.DM.10G027960
chr09	32660001	32690000		Soltu.DM.10G028540
chr09	32890001	32910000		Soltu.DM.10G028550
chr09	33840001	33880000		Soltu.DM.10G028560
chr09	34250001	34270000		Soltu.DM.10G028570
chr09	37410001	37430000		Soltu.DM.10G028580
chr09	37810001	37830000		Soltu.DM.10G028590
chr09	38550001	38570000		Soltu.DM.10G028530
chr09	38800001	38820000		Soltu.DM.10G028600
chr09	38870001	38890000		Soltu.DM.10G028750
chr09	38990001	39010000		Soltu.DM.10G028770
chr09	39120001	39140000		Soltu.DM.10G028780
chr09	40900001	40920000		Soltu.DM.10G028760
chr09	43130001	43150000		Soltu.DM.11G000810
chr09	45680001	45700000		Soltu.DM.11G000830
chr09	48530001	48550000		Soltu.DM.11G000820
chr09	48590001	48610000		Soltu.DM.11G000950
chr09	48710001	48730000		Soltu.DM.11G000960
chr09	55440001	55460000		Soltu.DM.11G000970
chr09	57870001	57890000		Soltu.DM.11G000940
chr09	63050001	63070000		Soltu.DM.11G001260
chr09	65520001	65540000		Soltu.DM.11G003760
chr09	66690001	66710000		Soltu.DM.11G003780
chr10	2750001	2770000		Soltu.DM.11G003770
chr10	2800001	2830000		Soltu.DM.11G003930
chr10	3990001	4020000		Soltu.DM.11G003940
chr10	4820001	4840000		Soltu.DM.11G003950
chr10	5160001	5180000		Soltu.DM.11G003960
chr10	5230001	5250000		Soltu.DM.11G004430
chr10	5300001	5320000		Soltu.DM.11G004450
chr10	6750001	6770000		Soltu.DM.11G004440
chr10	8080001	8100000		Soltu.DM.11G004550
chr10	9180001	9200000		Soltu.DM.11G004640
chr10	9940001	9960000		Soltu.DM.11G004650
chr10	11410001	11430000		Soltu.DM.11G004630
chr10	16530001	16550000		Soltu.DM.11G004740
chr10	17220001	17240000		Soltu.DM.11G005030
chr10	20330001	20350000		Soltu.DM.11G005040
chr10	20840001	20860000		Soltu.DM.11G005050
chr10	21000001	21020000		Soltu.DM.11G005020
chr10	21140001	21160000		Soltu.DM.11G005190
chr10	21190001	21210000		Soltu.DM.11G005200
chr10	21340001	21360000		Soltu.DM.11G005180
chr10	21780001	21800000		Soltu.DM.11G005530
chr10	22480001	22500000		Soltu.DM.11G005580
chr10	22900001	22920000		Soltu.DM.11G006970
chr10	23010001	23030000		Soltu.DM.11G006980
chr10	23080001	23100000		Soltu.DM.11G006990
chr10	23120001	23160000		Soltu.DM.11G007090
chr10	23200001	23220000		Soltu.DM.11G007240
chr10	23480001	23500000		Soltu.DM.11G007250
chr10	23550001	23570000		Soltu.DM.11G007370
chr10	23600001	23620000		Soltu.DM.11G007380
chr10	23650001	23670000		Soltu.DM.11G007390
chr10	24070001	24090000		Soltu.DM.11G007400
chr10	24270001	24290000		Soltu.DM.11G011020
chr10	24460001	24480000		Soltu.DM.11G011660
chr10	25060001	25090000		Soltu.DM.11G011670
chr10	25370001	25400000		Soltu.DM.11G014240
chr10	25420001	25440000		Soltu.DM.11G014250
chr10	25580001	25600000		Soltu.DM.11G014390
chr10	25710001	25730000		Soltu.DM.11G014400
chr10	25920001	25940000		Soltu.DM.11G014410
chr10	26890001	26910000		Soltu.DM.11G014420
chr10	26960001	26980000		Soltu.DM.11G014430
chr10	27450001	27470000		Soltu.DM.11G016990
chr10	28080001	28100000		Soltu.DM.11G017070
chr10	32430001	32450000		Soltu.DM.11G018380
chr10	33000001	33020000		Soltu.DM.11G018390
chr10	34070001	34090000		Soltu.DM.11G018400
chr10	34100001	34120000		Soltu.DM.11G019900
chr10	34350001	34370000		Soltu.DM.11G019890
chr10	34980001	35000000		Soltu.DM.11G021480
chr10	35970001	35990000		Soltu.DM.11G021600
chr10	36350001	36370000		Soltu.DM.11G021610
chr10	36570001	36590000		Soltu.DM.12G000910
chr10	37000001	37020000		Soltu.DM.12G000920
chr10	37550001	37570000		Soltu.DM.12G003270
chr10	38040001	38060000		Soltu.DM.12G003280
chr10	38430001	38450000		Soltu.DM.12G003290
chr10	38530001	38550000		Soltu.DM.12G006310
chr10	38900001	38920000		Soltu.DM.12G006320
chr10	40290001	40310000		Soltu.DM.12G006330
chr10	40370001	40390000		Soltu.DM.12G008490
chr10	41340001	41360000		Soltu.DM.12G009320
chr10	42390001	42410000		Soltu.DM.12G010730
chr10	43630001	43650000		Soltu.DM.12G010720
chr10	46020001	46060000		Soltu.DM.12G011170
chr10	46600001	46620000		Soltu.DM.12G011180
chr10	48390001	48410000		Soltu.DM.12G011310
chr10	51770001	51790000		Soltu.DM.12G011320
chr10	55040001	55060000		Soltu.DM.12G012300
chr10	56960001	56980000		Soltu.DM.12G012650
chr10	57340001	57360000		Soltu.DM.12G012660
chr10	58610001	58630000		Soltu.DM.12G012670
chr10	59100001	59120000		Soltu.DM.12G014640
chr10	59520001	59540000		Soltu.DM.12G015540
chr10	59680001	59700000		Soltu.DM.12G015550
chr10	60920001	60940000		Soltu.DM.12G018810
chr11	960001	980000		Soltu.DM.12G018830
chr11	1050001	1070000		Soltu.DM.12G021110
chr11	1250001	1270000		Soltu.DM.12G021130
chr11	2210001	2230000		Soltu.DM.12G021120
chr11	3690001	3710000		Soltu.DM.12G021480
chr11	3880001	3900000		Soltu.DM.12G021490
chr11	4450001	4470000		Soltu.DM.12G022820
chr11	4550001	4570000		Soltu.DM.12G022830
chr11	4650001	4700000		Soltu.DM.12G022840
chr11	4810001	4830000		Soltu.DM.12G023090
chr11	5130001	5150000		Soltu.DM.12G023100
chr11	5290001	5310000		Soltu.DM.12G024730
chr11	5540001	5560000		Soltu.DM.12G024740
chr11	5590001	5610000		Soltu.DM.12G024910
chr11	6670001	6690000		Soltu.DM.12G024920
chr11	6730001	6750000		Soltu.DM.12G024930
chr11	6940001	6960000		Soltu.DM.12G025940
chr11	7050001	7070000		Soltu.DM.12G025950
chr11	11210001	11230000		Soltu.DM.12G025960
chr11	11310001	11330000		Soltu.DM.12G027050
chr11	11620001	11640000		Soltu.DM.12G027060
chr11	12670001	12690000		Soltu.DM.12G027250
chr11	13890001	13910000		Soltu.DM.12G027260
chr11	14500001	14520000		Soltu.DM.12G027270
chr11	19450001	19470000		Soltu.DM.12G027280
chr11	20240001	20260000		Soltu.DM.12G027470
chr11	20530001	20550000		Soltu.DM.12G027480
chr11	20600001	20620000		Soltu.DM.12G027490
chr11	20890001	20910000		Soltu.DM.12G027460
chr11	21630001	21650000		Soltu.DM.12G027500
chr11	22630001	22650000		Soltu.DM.12G027510
chr11	24000001	24020000		Soltu.DM.12G028020
chr11	31320001	31340000		Soltu.DM.12G028030
chr11	32740001	32760000		Soltu.DM.12G028040
chr11	32910001	32930000		Soltu.DM.12G028050
chr11	33000001	33020000		Soltu.DM.12G028060
chr11	33110001	33130000		Soltu.DM.12G028070
chr11	35800001	35820000		Soltu.DM.12G028010
chr11	36810001	36830000		Soltu.DM.12G029010
chr11	39470001	39490000		Soltu.DM.12G029020
chr11	40070001	40090000		Soltu.DM.12G029030
chr11	41480001	41500000		Soltu.DM.12G029040
chr11	41640001	41660000
chr11	46250001	46270000
chr12	1	20000
chr12	80001	100000
chr12	890001	910000
chr12	2710001	2730000
chr12	5160001	5180000
chr12	7480001	7500000
chr12	8630001	8650000
chr12	10600001	10620000
chr12	10770001	10790000
chr12	11220001	11240000
chr12	11440001	11460000
chr12	11740001	11760000
chr12	12890001	12910000
chr12	13810001	13830000
chr12	14830001	14850000
chr12	15610001	15630000
chr12	18610001	18630000
chr12	19930001	19950000
chr12	20380001	20400000
chr12	20790001	20810000
chr12	21330001	21350000
chr12	24290001	24310000
chr12	24970001	24990000
chr12	27960001	27980000
chr12	28770001	28790000
chr12	35430001	35450000
chr12	36060001	36090000
chr12	38990001	39010000
chr12	40250001	40270000
chr12	42350001	42370000
chr12	42430001	42450000
chr12	42470001	42490000
chr12	49800001	49820000
chr12	49960001	49980000
chr12	50490001	50510000
chr12	51260001	51280000
chr12	52770001	52790000
chr12	52970001	53010000
chr12	54700001	54720000
chr12	54940001	54960000
chr12	55940001	55960000
chr12	57120001	57140000
chr12	57290001	57310000
chr12	57460001	57480000
chr12	57850001	57870000
chr12	58580001	58600000
