# Supplementary material for: Resequencing and genome-wide association studies of autotetraploid potato
Source: Mol Hortic. 2022 Feb 10;2:6. doi: 10.1186/s43897-022-00027-y (PMC10515019; doi:10.1186/s43897-022-00027-y)
Supplement: Supplementary file 8 — Additional file 8: Supplemental Table S7. Phenotypic information of 108 CIP accessions. [file 43897_2022_27_MOESM8_ESM.xlsx]

## Sheet:  
Supplemental table 7. Phenotypic information of 108 CIP acccessions.
Name	Commodity_rate_per_plant	Commercial_potato_number	Commercial_potato_weight	Dry_matter_content	Small-sized_tuber _number	Small-sized_tuber _weight	Tuber_length	Tuber_aspect_ratio	Tuber_thickness	Total_commodity_rate	Plot_yield	Tuber_eye_depth	Tuber_eye_number	Tuber_number_per_plant	Tuber_width	Yield_per_plant	Glucose	Sucrose	Fructose	Reducing_sugar	Contents_of_tuber_starch	Contents_of_amylose	Contents_of_amylopectin	Chlorogenic_acid	Ascorbic_acid
1	0.642266	2.33333	0.241	0.29	5.33333	0.103333	76.1367	1.31667	50.4033	0.45	5.05	0.44	6.33333	7.66667	57.7733	0.344	8.425	2.61723	8.19041	0.008477	0.246229	0.235089	0.764911	42.9494	15.9
4	0.870126	5.33333	0.6785	0.14	1.83333	0.066333	80.97	1.29333	56.6067	0.745	5.95	1.36333	10	7.16667	62.4733	0.745	7.21369	2.44867	3.81541	0.008841	0.2778	0.219947	0.780053	46.4579	16.8
5	0.93789	4.66667	0.551	0.26	1	0.021	59.2967	0.823333	67.1933	0.79	11.35	2.46	8.66667	5.66667	72.6233	0.572	6.86548	2.37102	2.12936	0.008147	0.235657	0.24233	0.75767	47.335	8.83333
8	0.984635	5.66667	0.7905	0.26	0.666667	0.017	73.8933	0.893333	75.7067	0.805	11.225	2.43333	9	6.33333	82.79	0.8075	4.96667	1.93258	3.44719	0.008551	0.209657	0.24255	0.75745	42.3647	8.76667
9	0.683226	2.16667	0.2975	0.27	2.66667	0.079	91.5833	1.23333	63.49	0.825	4.475	1.96667	8.33333	4.83333	74.51	0.376	6.44583	1.86723	5.73886	0.009292	0.2768	0.200197	0.799803	38.4177	20.0333
10	0.969532	7	0.964	0.24	1	0.028	77.85	1.26667	50.9433	0.915	11.25	1.01333	7	8	62.1767	0.992	4.98452	2.12765	3.51017	0.008881	0.224514	0.22675	0.77325	28.6232	11.3667
11	0.597457	4	0.344	0.26	5.66667	0.358333	79.53	1.38333	52.3767	0.745	6.825	0.436667	5.33333	9.66667	58.07	0.7025	6.38631	2.0178	6.60611	0.008892	0.241229	0.169037	0.830963	37.8329	7.43333
12	0.96739	4.66667	1.2145	0.27	1.83333	0.037333	84.21	1.04	66.7367	0.9	13.45	0.936667	8	6.5	81	1.252	6.2375	1.03106	4.80378	0.009084	0.252086	0.251986	0.748014	32.2779	9.4
13	0.952386	5	0.796	0.28	1.33333	0.040333	71.8767	1.11667	55	0.905	9.675	1.13333	7.66667	6.33333	64.6367	0.836	3.96071	1.0803	3.73789	0.008792	0.227943	0.248475	0.751525	27.7461	12.1333
14	0.827509	5.33333	0.5165	0.23	3.16667	0.100333	75.5067	1.19333	58.13	0.755	9.35	0.86	5.33333	8.5	63.3167	0.617	2.7881	0.960985	3.4811	0.009145	0.241371	0.23465	0.76535	38.1253	19.2667
15	0.866748	4.66667	0.403	0.26	1.83333	0.044667	68.4833	1.29	45.7133	0.61	4.725	0.546667	4.33333	6.5	53.0867	0.4475	8.23452	2.62481	5.70494	0.008155	0.262943	0.26998	0.73002	32.4241	17.1667
16	0.851986	3.5	0.4545	0.29	2.5	0.066333	77.1733	1.19667	49.23	0.74	8.325	0.913333	6	6	64.3967	0.521	3.90119	0.891856	3.50533	0.009033	0.224229	0.237283	0.762717	55.96	9.16667
17	0.929858	3.83333	0.697	0.29	1.66667	0.031	94.2333	1.06667	67.1233	0.905	10.75	1.93667	6.66667	5.5	88.3067	0.728	3.85952	1.07841	3.94622	0.008968	0.240943	0.256594	0.743406	46.1655	10.4333
18	0.678617	3	0.356	0.37	5	0.12	72.36	1.21333	48.89	0.83	6.95	1.00333	7.66667	8	59.83	0.476	5.36548	1.28674	5.27858	0.007388	0.2288	0.256814	0.743186	46.4579	14.6
21	0.79092	4.83333	0.4815	0.3	4.66667	0.094667	73.76	1.24	52.8267	0.665	8.737	1.37667	3.66667	9.5	59.5133	0.576	6.28214	1.70814	7.14874	0.007373	0.206086	0.251547	0.748453	33.4474	11.3
22	0.743707	3.66667	0.3565	0.28	4.16667	0.120333	66.7167	1.12667	51.97	0.84	5.8	0.756667	5.33333	7.83333	59.71	0.4765	3.11548	2.02348	5.58382	0.009648	0.183371	0.221703	0.778297	41.3414	14.1
23	0.85551	2.33333	0.4165	0.22	1.5	0.037667	81.5033	1.09667	57.2	0.875	6.725	1.70667	9.33333	3.83333	73.92	0.4545	6.32976	0.912689	3.1468	0.007099	0.170086	0.206342	0.793658	35.3478	15.4333
25	0.66625	6.5	0.7295	0.28	6.33333	0.152667	81.6967	1.35333	48.2067	0.685	11.715	1.64	9	12.8333	60.42	0.882	4.39226	0.637121	2.97723	0.008539	0.194943	0.237503	0.762497	41.6338	15.7
27	0.875966	5.16667	0.8315	0.19	2.33333	0.086	91.7067	1.24333	62.15	0.715	14.55	1.85667	7.33333	7.5	74.3367	0.918	3.71994	0.562311	2.37161	0.005646	0.1948	0.293022	0.706978	35.0554	14.7333
30	0.978698	5.5	0.991	0.26	1.33333	0.040833	92.2167	1.25333	58.81	0.765	12.1	0.526667	6	6.83333	73.63	1.032	4.44286	1.08409	3.66521	0.009291	0.167229	0.252864	0.747136	40.6105	10.3667
31	0.89485	6.16667	0.664	0.32	2.66667	0.06	84.3967	1.14333	61.19	0.76	11.875	1.48667	7.33333	8.83333	73.8233	0.724	3.85655	1.10303	5.05572	0.008456	0.298371	0.25023	0.74977	49.9664	12.1667
32	0.787379	4.33333	0.55	0.2	5.66667	0.152	75.5567	0.973333	52.74	0.84	13.4	2.72	8	10	78.1233	0.702	3.32083	1.04242	3.89777	0.00889	0.246371	0.292802	0.707198	51.4282	16.1667
33	0.884715	5.5	0.731	0.29	2.16667	0.085833	67.43	0.983333	60.54	0.795	10.675	1.39667	7.33333	7.66667	68.47	0.8165	4.65119	1.31989	4.41134	0.008254	0.316514	0.26998	0.73002	43.8266	16.9
35	0.881459	5.33333	0.567	0.25	2.5	0.063333	81.6733	1.33333	45.8233	0.825	10.75	0.633333	6.33333	7.83333	61.2367	0.6305	5.31488	1.44678	2.88517	0.008508	0.283371	0.269761	0.730239	36.0787	13.2
36	0.914627	4.5	0.56425	0.22	1.5	0.040167	86.6267	1.42333	55.82	0.7375	6.2375	0.943333	7	6	60.7933	0.60475	3.9131	0.785795	2.17297	0.009905	0.2618	0.255936	0.744064	29.7927	14.8
37	0.875432	5.66667	0.622	0.27	1.83333	0.042667	83.9567	1.34333	57.1467	0.815	9.4	0.973333	5.33333	7.5	62.8	0.6645	4.25536	2.58788	3.297	0.008673	0.275229	0.205903	0.794097	34.763	10.1667
39	0.893957	4.66667	0.6015	0.3	2.5	0.066333	84.5267	1.54	48.4433	0.895	7.9	0.35	7	7.16667	55.1267	0.668	3.27024	0.976136	3.94138	0.009768	0.268086	0.236625	0.763375	49.5278	9.1
41	0.978903	3.66667	0.463	NA	0.666667	0.008	NA	NA	NA	0.53	3.65	NA	NA	4.33333	NA	0.471	NA	NA	NA	NA	NA	NA	NA	NA	NA
42	0.906193	5.66667	0.8495	0.28	6.16667	0.086667	87.7733	1.22667	53.95	0.725	12.85	1.92	6.66667	11.8333	71.68	0.936	5.07083	1.69489	3.13711	0.007817	0.270229	0.151262	0.848738	37.3944	13.1
43	0.889611	5.16667	0.849	0.32	2.33333	0.074	98.13	1.31	58.6767	0.835	11.25	1.05333	8	7.5	74.8233	0.923	3.10952	1.38996	4.07219	0.008293	0.238943	0.291266	0.708734	26.4304	20.3
44	0.716647	4.16667	0.3565	0.27	3.83333	0.238667	60.5667	1.16667	42.14	0.71	7.3	0.823333	5.66667	8	52.1633	0.5955	3.87143	0.953409	3.40843	0.008372	0.299086	0.253303	0.746697	48.9431	10.3
45	0.910857	7.16667	0.8455	0.27	2.83333	0.085667	81.5733	1.17	56.31	0.78	11.45	1.25	6	10	69.7867	0.931	3.3625	1.67121	2.34254	0.008407	0.274943	0.197784	0.802216	38.4177	15.2667
46	0.847903	4.66667	0.447	0.25	4	0.084667	86.4967	1.27667	56.73	0.93	10.65	0.47	5	8.66667	69.1633	0.532	2.61548	1.04811	4.02858	0.00814	0.214943	0.220606	0.779394	52.5977	12.9
48	0.913644	6.66667	0.7725	0.25	2.66667	0.063667	82.0567	1.36667	51.42	0.885	10.525	1.04667	7.66667	9.33333	60.7933	0.836	3.10357	1.33693	4.3968	0.009561	0.200943	0.264275	0.735725	43.9728	7.5
49	0.787089	5	0.568	0.29	3.66667	0.192667	72.3067	1.14	53.5067	0.65	5.75	0.346667	5.33333	8.66667	63.65	0.7605	3.8119	1.38333	2.46851	0.009049	0.2348	0.2544	0.7456	40.7567	13.9333
50	0.825896	2.66667	0.224	0.28	1.66667	0.049333	67.1167	1.11667	50.0967	0.64	7.7	1.19333	7.66667	4.33333	60.19	0.273	1.39226	0.572727	2.01308	0.008599	0.206657	0.223897	0.776103	47.1888	12.8
51	0.936664	5.16667	0.9955	0.31	2.16667	0.064333	68.9833	1.04333	57.1567	0.895	8.85	0.91	5.33333	7.33333	66.7733	1.06	3.82381	1.49129	3.43266	0.007644	0.215657	0.188786	0.811214	39.8795	17.1667
52	0.919238	5.83333	1.111	0.22	2.33333	0.087	90.7	1.4	53.47	0.905	15.625	1.41333	7.33333	8.16667	64.7267	1.198	4.53214	1.58409	3.40359	0.008694	0.197371	0.147531	0.852469	32.1317	12.7333
53	0.867432	3.66667	0.395	0.23	2.66667	0.071333	71.5333	1.28333	53.06	0.8	6.9	1.15667	5.66667	6.33333	55.9133	0.466	5.66607	1.96193	2.35223	0.011017	0.146229	0.219728	0.780272	56.2524	12.5333
54	0.98301	3.33333	0.601	0.37	0.333333	0.014	84.7067	1.19667	53.3	0.93	9.8	1.6	5.33333	3.66667	70.9967	0.615	2.20179	0.787689	2.55572	0.008065	0.207086	0.247378	0.752622	38.2715	16.4
56	0.855658	6.33333	0.607	0.26	3.5	0.104	66.2633	1.03333	53.8367	0.905	8.6	1.92667	7	9.83333	64.11	0.7105	1.75536	0.699621	1.78537	0.008928	0.240657	0.257911	0.742089	38.7101	12.0333
57	0.774945	3.66667	0.412	0.22	2.66667	0.085333	69.3733	1.23333	49.2933	0.79	5.4	1.79333	7	6.33333	56.0633	0.497	2.9756	1.08504	1.63517	0.008999	0.236657	0.262519	0.737481	46.0194	10.8667
58	0.952984	3.33333	0.4205	0.24	0.666667	0.018333	86.24	1.26	56.63	0.84	6.075	0.903333	7.33333	4	68.63	0.439	3.58869	1.05095	3.1032	0.008299	0.234514	0.243867	0.756133	49.3816	12.3667
59	0.692942	5	0.429	0.26	4.16667	0.163333	81.8633	1.38333	53.4667	0.815	10.025	0.896667	6.66667	9.16667	59.3867	0.592	1.88333	0.668371	1.53828	0.008192	0.228371	0.247158	0.752842	32.1317	14.7333
61	0.960197	3.66667	0.741	0.24	1.33333	0.026667	69.9067	0.91	59.3667	0.91	9.75	2.37	6.33333	5	77.7033	0.768	1.63333	1.42121	2.94331	0.007094	0.158943	0.217753	0.782247	28.3308	16.3
62	0.926746	3.66667	0.501	0.27	1.66667	0.035	83.35	1.00667	64.1267	0.885	10.8	2.69667	6.33333	5.33333	82.7333	0.536	4.05595	1.2536	4.98789	0.007995	0.186229	0.234211	0.765789	33.4474	21.3333
63	0.91396	4.66667	0.6485	0.26	1.83333	0.049667	74.2067	1.01333	67.0067	0.8	11.075	1.76	6.66667	6.5	73.2167	0.6985	5.18095	1.49697	2.79312	0.007849	0.155229	0.26625	0.73375	23.7991	13.4667
64	0.790521	5.33333	0.599	0.27	3.33333	0.13	78.7367	1.20333	55.37	0.765	9.5	1.06	6	8.66667	65.4433	0.729	7.19286	2.09735	3.61676	0.009066	0.146371	0.2781	0.7219	29.0618	12.1333
65	0.956042	3	0.403	0.27	1	0.022	87.76	1.68667	47.1567	0.97	8.6	0.896667	7	4	52.09	0.425	4.6125	1.75549	4.72142	0.008776	0.208086	0.255058	0.744942	28.0385	6.13333
67	0.853164	5.33333	0.601	0.31	3.33333	0.102	100.623	1.64	52.18	0.86	12.925	0.663333	6.66667	8.66667	61.7133	0.703	5.84762	1.46572	4.0092	0.01042	0.208943	0.272614	0.727386	41.1952	18.1
68	0.927037	4.66667	0.8545	NA	1.16667	0.039333	NA	NA	NA	0.835	12.125	NA	NA	5.83333	NA	0.8935	NA	NA	NA	NA	NA	NA	NA	NA	NA
70	0.639374	3.16667	0.2785	0.33	4.5	0.158667	64.83	1.16667	49.0333	0.575	6.75	0.563333	5.33333	7.66667	55.5467	0.437	5.72262	1.4572	3.74758	0.009662	0.217229	0.235528	0.764472	41.4876	14.3
71	0.928348	5.16667	0.93	0.28	2.83333	0.071333	73.24	0.943333	65.4567	0.885	9.9	0.996667	6.33333	8	77.63	1.0015	5.27917	1.69773	4.53731	0.008468	0.204657	0.220606	0.779394	45.2884	16.8
72	0.897981	4.91667	0.625	0.31	2	0.061333	78.9333	1.19	53.23	0.85	10.8	1.54667	7.33333	6.91667	66.5267	0.6865	4.96071	1.56799	3.52471	0.008522	0.246229	0.25418	0.74582	46.1655	15.7333
74	0.939927	4.66667	0.6565	0.28	1.33333	0.04	84.3667	1.25667	56.7167	0.74	10.05	1.70333	7.33333	6	67.2133	0.6965	2.9994	1.14754	2.13905	0.00766	0.249943	0.254619	0.745381	33.0088	8.76667
77	0.824165	7	0.759	0.23	6	0.171333	51.4367	0.846667	53.04	0.735	10.525	1.07667	6	13	59.69	0.9305	2.4994	0.816098	2.50242	0.009201	0.2368	0.255058	0.744942	24.9686	8.36667
79	0.883646	6.33333	0.9885	0.3	4	0.121667	97.5733	1.45667	62.0933	0.9	14.3	2.00333	9	10.3333	66.8233	1.11	5.06191	1.72519	2.65262	0.008604	0.253229	0.261641	0.738359	40.7567	9.3
81	0.973633	6.66667	1.086	0.29	1	0.026667	102.1	1.54	50.7667	1	8.95	1.04	6.33333	7.66667	66.19	1.113	5.96667	1.79337	5.34157	0.009121	0.232514	0.256155	0.743845	48.9431	14.6333
82	0.893458	5.5	0.736	0.24	2.33333	0.075667	89.5167	1.29	60.42	0.78	8.35	0.986667	7	7.83333	69.6333	0.8115	3.18988	1.33693	2.34738	0.009834	0.227086	0.206781	0.793219	39.0024	22.6667
84	0.817438	4	0.3935	0.265	3	0.0955	72.7567	1.20333	49.1933	0.8	8.4	0.485	5.5	7	60.52	0.489	4.0381	1.69015	2.91909	0.010432	0.176514	0.248255	0.751745	64.4388	12.3333
85	0.865133	5.66667	0.781	0.21	2.66667	0.112667	90.8533	1.34	55.0567	0.87	9.65	1.18	7.66667	8.33333	67.87	0.893	3.75833	1.4108	2.84157	0.006675	0.158229	0.267566	0.732434	54.352	9.66667
86	0.916102	10.5	1.341	0.28	5.16667	0.115667	105.03	1.33	55.3567	0.825	18.6	2.58667	7.33333	15.6667	79.8	1.4565	6.08571	2.11818	3.26308	0.007058	0.192229	0.261203	0.738797	54.9367	14.3333
87	0.9748	7	1.203	0.24	1	0.027333	104.767	1.60333	53.2767	0.92	17.075	1.26667	5.33333	8	65.7067	1.23	5.02917	1.75265	3.0499	0.006601	0.181943	0.257253	0.742747	36.3711	14.5667
88	0.869157	5	0.569	0.25	1.83333	0.053333	108.893	1.55	56.97	0.875	11	1.33	6	6.83333	69.83	0.622	2.32083	1.10777	1.87742	0.006105	0.207514	0.252425	0.747575	39.8795	15.2667
91	0.806593	4.16667	0.4745	0.28	4	0.117333	87.26	1.12	61.5167	0.92	12.75	0.9	7.33333	8.16667	78.0133	0.5915	6.38363	1.18921	3.62645	0.011866	0.194943	0.268005	0.731995	42.8033	8.9
92	0.934955	4.66667	0.621	0.29	2.16667	0.042333	69.9367	1.07333	53.0067	0.795	7.15	0.266667	5.33333	6.83333	65.1233	0.6635	5.23452	1.43731	2.21172	0.008705	0.186943	0.221045	0.778955	56.9833	12.4333
93	0.848465	4.66667	0.838	0.2	2.83333	0.158333	109.463	1.45667	64.2	0.875	11.05	0.793333	9.66667	7.5	75.31	0.996	4.62143	1.39754	3.47141	0.009729	0.166943	0.26603	0.73397	58.299	14.9333
94	0.832581	6.33333	0.645	0.3	4	0.13	62.9667	1.24	45.6833	0.62	11	0.606667	5.66667	10.3333	50.8767	0.775	3.90119	2.02443	3.50533	0.005211	0.165086	0.273272	0.726728	52.8901	11.8
96	0.915276	5.33333	0.9025	0.3	2.33333	0.080333	80.6867	1.33333	53.76	0.8	11.45	0.976667	5.33333	7.66667	60.5033	0.983	5.81488	1.12386	2.77374	0.008617	0.266229	0.227847	0.772153	35.9325	10
98	0.812167	4	0.43	0.24	3	0.09	95.8567	1.57667	55.3367	0.72	9.25	0.756667	6.66667	7	60.83	0.52	5.10952	1.28106	4.22238	0.007435	0.222371	0.258569	0.741431	47.6274	10.9
99	0.972856	3.66667	1.209	0.23	1	0.033333	103.173	1.30333	61.4433	0.855	11.925	1.25667	7.33333	4.66667	79.4933	1.243	5.1631	1.73655	2.14874	0.008462	0.218229	0.253522	0.746478	39.2948	8.5
100	0.972696	4.83333	0.8055	0.26	1	0.023667	117.487	1.68333	60.3367	0.9	9.05	1.43333	6.66667	5.83333	70.2133	0.829	2.98452	0.851136	2.58479	0.008984	0.239371	0.231139	0.768861	36.8096	13.5
102	0.855474	7.16667	0.6195	0.26	3.5	0.078667	75.2433	1.26	50.77	0.62	11.725	1.52333	6.66667	10.6667	59.7033	0.698	2.21964	0.755492	3.11289	0.008135	0.186229	0.274808	0.725192	32.8626	14.6333
104	0.944839	3.83333	0.6	0.18	2.16667	0.028667	89.3667	1.4	53.3	0.81	11.7	2.23333	5.66667	6	63.74	0.6285	1.53214	0.519697	2.11967	0.009214	0.201514	0.300044	0.699956	45.5808	9.3
105	0.87592	5.83333	0.702	NA	3	0.092667	94.2367	1.54333	52.16	0.88	8.75	1.18667	7.33333	8.83333	61.3167	0.7945	NA	NA	NA	NA	NA	NA	NA	NA	NA
106	0.947318	6.66667	0.8425	0.26	2.16667	0.052667	103.267	1.74333	56.23	0.905	13.225	0.523333	5	8.83333	59.4433	0.8955	4.77619	0.818939	2.94331	0.0091	0.208086	0.247597	0.752403	42.9494	8.56667
107	0.946236	5.33333	0.781	0.28	1.33333	0.04	93.3267	1.23667	60.6667	0.935	9.3	0.906667	6.33333	6.66667	75.5367	0.821	5.20476	1.71193	3.59738	0.007089	0.2048	0.28973	0.71027	47.6274	9.46667
108	0.953799	4	0.844	0.27	2.16667	0.038833	105.003	1.45	52.1233	0.905	14.275	1.25	9	6.16667	72.37	0.883	5.90417	2.10492	4.13517	0.009981	0.257943	0.235089	0.764911	47.4812	19.4
109	0.869091	1	0.111	0.37	1	0.015333	71.8867	1.35333	44.8333	0.88	3.2	0.346667	5.66667	2	53.35	0.127	2.20774	0.917424	1.94041	0.009024	0.252657	0.240355	0.759645	41.78	15.7667
110	0.608379	4.33333	0.37	0.25	9.33333	0.239333	50.6567	1.31667	32.2867	0.79	10.05	0.81	3	13.6667	38.6767	0.609	6.08571	2.26117	2.31347	0.008699	0.2138	0.224556	0.775444	42.2185	17.3
112	0.776848	6.16667	0.6535	0.27	5.83333	0.171667	83.6767	1.56333	45.6367	0.765	9.675	0.503333	5.33333	12	53.6267	0.8255	4.50833	1.76875	2.05184	0.008864	0.222371	0.271516	0.728484	40.6105	15.2
113	0.836184	7.33333	1.068	0.3	5.5	0.125667	70.92	1.33	48.06	0.835	12.2	0.303333	5.33333	12.8333	53.42	1.194	6.41012	1.88617	2.77374	0.010126	0.222514	0.244744	0.755256	34.9092	18.7667
114	0.881694	4.16667	0.382	0.26	2.83333	0.059	82.6167	1.39667	51.7867	0.695	6.975	0.556667	5.66667	7	58.96	0.441	2.78214	0.945833	2.10029	0.008365	0.214514	0.223458	0.776542	28.3308	8.06667
115	0.841917	4	0.445	0.305	1.66667	0.061333	102.247	1.70667	49.4833	0.815	7	0.8	7.33333	5.66667	60.2167	0.5065	7.13333	1.63144	6.74176	0.00919	0.2228	0.244964	0.755036	54.4981	7.63333
116	0.852835	8.16667	0.8795	0.27	2.33333	0.118667	87.7367	1.37	53.94	0.62	14.425	1.06667	9	10.5	64.0433	0.998	3.63036	1.08598	3.76211	0.00891	0.236229	0.248914	0.751086	47.1888	11.5667
118	0.91697	8.16667	0.9365	0.25	3.33333	0.099	85.8867	1.52333	46.8233	0.715	10	1.09333	6.33333	11.5	56.44	1.0355	5.63929	2.3142	5.19138	0.008128	0.254371	0.263616	0.736384	39.2948	14.9667
119	0.938475	4.66667	0.545	0.26	2.16667	0.045667	78.71	1.29667	52.6767	0.915	10.175	1.10333	7.33333	6.83333	61.2633	0.5905	7.21964	0.924053	3.6313	0.010867	0.220229	0.221264	0.778736	61.8074	9.43333
121	0.907576	5.66667	0.7245	0.24	3.16667	0.072667	148.177	2.02	66.7767	0.835	10.5	0.666667	7.66667	8.83333	73.97	0.797	4.4756	1.3	2.30378	0.008735	0.231514	0.231139	0.768861	17.2207	11.1333
122	0.965277	5	1.033	0.18	2	0.037333	86.5767	1.15333	62.77	0.935	14.925	2.12667	8	7	75.55	1.071	4.56488	1.02727	5.91812	0.009488	0.247514	0.208975	0.791025	31.6931	7.2
124	0.839594	4.66667	0.506	0.24	2.66667	0.0825	94.8267	1.56	49.3167	0.75	10.6	0.89	5.66667	7.33333	60.9467	0.5885	4.34167	1.25739	3.37936	0.012502	0.226657	0.225214	0.774786	30.5236	13.1
125	0.918063	5.16667	0.822	0.23	2.16667	0.059	81.7433	1.23667	59.5667	0.905	14.625	1.87667	8.33333	7.33333	66.1433	0.881	5.30298	2.20341	8.47626	0.009969	0.1958	0.227628	0.772372	9.32667	9.2
127	0.827328	5.33333	0.293	0.31	4.66667	0.066	90.18	1.59333	47.4733	0.56	5.6	0.97	8	10	56.9233	0.359	7.35952	1.60492	4.38227	0.008839	0.1918	0.176717	0.823283	11.2271	10.9333
128	NA	3.16667	0.3055	0.25	7	0.208667	79.1433	1.66333	42.56	0.755	5.1	0.64	8	10.1667	47.8133	0.514	2.39821	0.845455	2.01308	0.008617	0.191229	0.247597	0.752403	30.2313	11.8
129	0.879665	4.33333	0.6065	0.25	3.5	0.085167	73.7033	1.04	59.2433	0.68	9.325	2.10333	9.33333	7.83333	70.7767	0.692	3.87738	1.87765	7.06638	0.00828	0.2328	0.247378	0.752622	15.7589	8.66667
131	0.918487	5	0.479	0.26	1.16667	0.043667	57.6067	0.883333	52.1133	0.8	4.05	1.20667	5	6.16667	65.5933	0.523	4.65714	1.74129	2.53149	0.010131	0.230229	0.220606	0.779394	5.52583	16.1667
T03	0.908245	3.33333	0.612	0.26	1.16667	0.027	72.9667	1.06	57.4667	0.75	6.55	0.883333	6	4.5	69.4967	0.639	2.93095	0.677841	3.58285	0.00972	0.217229	0.191859	0.808141	54.6443	11.8
T116	0.92934	2.66667	0.543	0.35	1	0.033333	87.0967	1.31667	54.4067	0.93	10	1.16667	6.66667	3.66667	65.9467	0.576	8.04107	2.15511	4.15455	0.009528	0.205371	0.243647	0.756353	32.1317	17.2667
T15	0.956844	5.66667	1.2425	0.24	1.83333	0.047333	85.0267	1.17333	57.2933	0.865	13.375	1.33	7.66667	7.5	72.7933	1.2895	3.71369	1.18447	2.75921	0.010432	0.210229	0.206342	0.793658	NA	10.3333
T21	0.865814	6	0.7935	0.25	2.83333	0.090333	66.9433	1.02667	56.4233	0.9	9.6	0.27	7	8.83333	64.2433	0.8845	4.85655	1.39943	5.43362	0.011366	0.197514	0.231797	0.768203	38.4177	14.1333
T23	0.945617	5.33333	0.6455	0.26	1.16667	0.040667	95.66	1.75	47.3733	0.75	6.9	0.453333	9.33333	6.5	54.7933	0.6865	5.68095	2.30758	5.44816	0.006244	0.175229	0.237064	0.762936	43.9728	14.3
T26	0.988946	4	0.575	0.26	0.333333	0.008667	87.67	1.2	57.27	0.97	10.2	1.26333	5.66667	4.33333	73.3633	0.584	5.18691	1.10398	2.36676	0.010118	0.273229	0.252864	0.747136	27.8923	15.1
T29	0.96696	4	0.5935	0.22	0.666667	0.017333	72.62	1.12667	56.4367	0.885	10.875	1.61333	8.33333	4.66667	64.4567	0.611	4.95476	1.41269	4.17878	0.009282	0.237514	0.232017	0.767983	40.7567	11.4
T36	0.965995	5	0.531	NA	0.666667	0.016	67.9633	1.19333	52.21	0.91	3.7	0.75	7.66667	5.66667	56.9567	0.547	2.91012	0.936364	2.58963	0.008062	0.176657	0.219508	0.780492	32.8626	11.0667
T36	0.965995	5	0.531	NA	0.666667	0.016	67.9633	1.19333	52.21	0.91	3.7	0.75	7.66667	5.66667	56.9567	0.547	2.91012	0.936364	2.58963	0.00806174	0.176657	0.219508	0.780492	32.8626	11.0667
T68	0.785238	5.16667	0.4445	0.21	4	0.117667	87.2	1.43	52.95	0.715	4.65	1.29667	8.66667	9.16667	60.9067	0.562	5.64524	2.10208	6.4656	0.009542	0.2038	0.246939	0.753061	35.3478	10.2
T68	0.785238	5.16667	0.4445	0.21	4	0.117667	87.2	1.43	52.95	0.715	4.65	1.29667	8.66667	9.16667	60.9067	0.562	5.64524	2.10208	6.4656	0.00954198	0.2038	0.246939	0.753061	35.3478	10.2
T69	0.906124	3.83333	0.391	0.27	1	0.0355	86.3133	1.54	51.4533	0.765	6.675	0.99	7	4.83333	56.09	0.4265	1.76429	0.959091	3.25339	0.006745	0.182943	0.240355	0.759645	30.6698	17.4
T69	0.906124	3.83333	0.391	0.27	1	0.0355	86.3133	1.54	51.4533	0.765	6.675	0.99	7	4.83333	56.09	0.4265	1.76429	0.959091	3.25339	0.00674524	0.182943	0.240355	0.759645	30.6698	17.4
T70	0.918861	4.33333	0.7315	0.25	1.83333	0.066333	67.1833	0.91	60.5833	0.935	10.05	1.64333	5	6.16667	73.6033	0.7975	5.97262	1.425	2.87064	0.009947	0.236371	0.206122	0.793878	25.8457	8.43333
T70	0.918861	4.33333	0.7315	0.25	1.83333	0.0663333	67.1833	0.91	60.5833	0.935	10.05	1.64333	5	6.16667	73.6033	0.7975	5.97262	1.425	2.87064	0.0099474	0.236371	0.206122	0.793878	25.8457	8.43333
T75	0.936049	4.5	0.959	0.25	2.5	0.075333	67.0233	1.10333	57.7033	0.855	14.8	1.43333	8.66667	7	60.7567	1.0345	4.48452	2.03864	2.37645	0.009629	0.188514	0.289291	0.710709	31.8393	13.4667
T75	0.936049	4.5	0.959	0.25	2.5	0.0753333	67.0233	1.10333	57.7033	0.855	14.8	1.43333	8.66667	7	60.7567	1.0345	4.48452	2.03864	2.37645	0.00962854	0.188514	0.289291	0.710709	31.8393	13.4667
T80	0.957373	6.33333	0.943333	0.29	1	0.020667	117.433	1.85333	48.91	0.883333	15.2833	0.786667	12.3333	7.33333	63.4633	0.964	3.29702	0.502652	2.33285	0.008994	0.212086	0.233553	0.766447	37.2482	13.2
T80	0.957373	6.33333	0.943333	0.29	1	0.0206667	117.433	1.85333	48.91	0.883333	15.2833	0.786667	12.3333	7.33333	63.4633	0.964	3.29702	0.502652	2.33285	0.00899364	0.212086	0.233553	0.766447	37.2482	13.2
