# Supplementary material for: Resequencing and genome-wide association studies of autotetraploid potato
Source: Mol Hortic. 2022 Feb 10;2:6. doi: 10.1186/s43897-022-00027-y (PMC10515019; doi:10.1186/s43897-022-00027-y)
Supplement: Supplementary file 9 — Additional file 9: Supplemental Table S8. GWAS signals and candidate genes. [file 43897_2022_27_MOESM9_ESM.xlsx]

## Sheet: Supplemental  table 7
Supplemental table 8. GWAS signals and candidate genes
chr	end	phenotype	DMv6	DMv6.1	gene	ath_protein_id	ath_gene_name	ath_gene_function	DM_Tubers_S1	DM_Tubers_S2	DM_Tubers_S3	RH_Tubers_Pith	RH_Tubers_Peel	RH_Tubers_Sprout	RH_Tubers_Cortex	RH_Young_Tubers	RH_Mature_Tubers
chr06	49623341	Tuber_aspect_ratio	Soltu.DM.06G022640	Soltu.DM.06G022640.1	PGSC0003DMT400012502	AT1G72990	BGAL17	beta-galactosidase 17	5.70154	7.28152	7.19342	9.4819	11.8747	16.621	11.4318	11.7461	7.92686
chr06	49623341	Tuber_aspect_ratio	Soltu.DM.06G022670	Soltu.DM.06G022670.1	PGSC0003DMT400012366	AT1G17630	F11A6.24	pentatricopeptide repeat-containing protein	0.0285791	0.167905	0.172598	0.238028	0.352133	0.769813	0.331265	0.969964	0.0699311
chr06	49623341	Tuber_aspect_ratio	Soltu.DM.06G022700	Soltu.DM.06G022700.1	PGSC0003DMT400012496	AT3G13772	TMN7	protein transmembrane nine 7	70.5781	83.6942	83.8758	65.5146	58.2144	49.2039	54.668	28.7521	37.3366
chr06	49623341	Tuber_aspect_ratio	Soltu.DM.06G022710	Soltu.DM.06G022710.1	PGSC0003DMT400012359	AT3G13750	BGAL1	beta galactosidase 1	0.17702	0.790841	0.735628	0.74233	1.86974	5.40631	2.16065	72.1044	6.43546
chr06	49623341	Tuber_aspect_ratio	Soltu.DM.06G022730	Soltu.DM.06G022730.1	PGSC0003DMT400012353	AT1G17710	F11A6.5	phosphoethanolamine/phosphocholine phosphatase	32.4704	6.76654	7.27335	0.402624	0.0472904	1.85692	0.370732	3.65317	0.939545
chr06	49623341	Tuber_aspect_ratio	Soltu.DM.06G022740	Soltu.DM.06G022740.1	PGSC0003DMT400012346	AT1G17710	F11A6.5	phosphoethanolamine/phosphocholine phosphatase	5.02677	4.10613	3.0421	0.889294	0.717538	3.09082	0.275621	10.864	0.583461
chr06	49623341	Tuber_aspect_ratio	Soltu.DM.06G022760	Soltu.DM.06G022760.1	PGSC0003DMT400006419	AT1G17720	ATB BETA	serine/threonine protein phosphatase 2A 55 kDa regulatory subunit B beta isoform	6.588	9.25498	10.8327	7.4536	10.5089	15.6178	8.18166	16.1345	8.92389
chr06	49623341	Tuber_aspect_ratio	Soltu.DM.06G022770	Soltu.DM.06G022770.1	PGSC0003DMT400012490	AT1G51700	DOF1	DOF zinc finger protein 1	0.793789	4.00802	4.01059	2.20375	0.407522	2.37574	1.19271	3.11492	2.91352
chr06	49623341	Tuber_aspect_ratio	Soltu.DM.06G022780	Soltu.DM.06G022780.1	PGSC0003DMT400012342	AT1G17730	VPS46.1	ESCRT-related protein CHMP1B	46.1335	51.0125	57.1138	46.3253	36.8005	55.0487	56.2199	50.6316	57.792
chr06	49623341	Tuber_aspect_ratio	Soltu.DM.06G022790	Soltu.DM.06G022790.2	PGSC0003DMT400012340	AT2G19730	F6F22.24	60S ribosomal protein L28-1	38.4249	50.2549	52.1967	29.8566	31.9008	49.2867	31.459	119.058	52.0803
chr06	49623341	Tuber_aspect_ratio	Soltu.DM.06G022860	Soltu.DM.06G022860.1	PGSC0003DMT400006689	.	.	.	6.20215	7.5023	6.50361	12.6431	18.5703	21.307	11.5627	7.0461	6.36765
chr06	49623341	Tuber_aspect_ratio	Soltu.DM.06G022900	Soltu.DM.06G022900.1	PGSC0003DMT400012477	AT1G14520	MIOX1	inositol oxygenase 1	3.30098	8.33888	7.88465	1.18568	1.4406	1.03855	1.04278	0.733213	2.28602
chr06	49623341	Tuber_aspect_ratio	Soltu.DM.06G022920	Soltu.DM.06G022920.1	PGSC0003DMT400042594	AT1G52080	AR791	uncharacterized protein	17.2802	11.2926	11.7421	1.75515	2.21787	5.18082	2.75929	2.23276	2.66492
chr06	49623341	Tuber_aspect_ratio	Soltu.DM.06G022940	Soltu.DM.06G022940.1	PGSC0003DMT400042527	AT5G51260	MWD22.21	HAD superfamily%2C subfamily IIIB acid phosphatase	12.6396	23.2833	23.9396	48.0003	96.4014	581.603	56.7741	1544.02	191.923
chr06	49623341	Tuber_aspect_ratio	Soltu.DM.06G022950	Soltu.DM.06G022950.1	PGSC0003DMT400042523	AT1G04040	F21M11.2	HAD superfamily%2C subfamily IIIB acid phosphatase	0.300165	0.387304	0.0172913	7.50246	9.75217	51.7604	6.1614	117.075	16.5259
chr06	49623341	Tuber_aspect_ratio	Soltu.DM.06G022960	Soltu.DM.06G022960.1	PGSC0003DMT400042528	.	.	.	1.31225	1.12187	0.475168	5.32368	10.1572	88.3086	8.20625	200.955	24.1324
chr04	4933795	Small.sized_tuber_weight	Soltu.DM.04G003750	Soltu.DM.04G003750.1	PGSC0003DMT400075876	AT1G14710	F10B6.11	hydroxyproline-rich glycoprotein-like protein	56.4201	62.3155	62.1275	18.2226	15.7763	31.0936	20.8701	39.782	23.8556
chr04	4933795	Small.sized_tuber_weight	Soltu.DM.04G003810	Soltu.DM.04G003810.1	PGSC0003DMT400096376	AT1G65950	F12P19.11	protein kinase superfamily protein	2.16535	4.53656	4.88037	3.65607	5.24833	6.92021	3.32675	6.46962	7.09501
chr04	4933795	Small.sized_tuber_weight	Soltu.DM.04G003870	Soltu.DM.04G003870.1	PGSC0003DMT400075863	AT1G65950	F12P19.11	protein kinase superfamily protein	0.149054	0.946831	0.427459	1.6848	3.44452	2.58104	1.63323	3.33641	1.64126
chr04	4933795	Small.sized_tuber_weight	Soltu.DM.04G003890	Soltu.DM.04G003890.1	PGSC0003DMT400075714	AT4G36770	AP22.28	UDP-glycosyltransferase 72C1	2.69961	0.992485	0.0974931	2.05171	2.50305	2.13833	2.94668	1.15863	2.15485
chr04	4933795	Small.sized_tuber_weight	Soltu.DM.04G003900	Soltu.DM.04G003900.1	PGSC0003DMT400075715	.	ko00908	Zeatin biosynthesis	1.95011	0.825433	0.446387	3.73182	2.58252	7.08e-08	4.60502	0.555504	7.92829
chr04	4933795	Small.sized_tuber_weight	Soltu.DM.04G003950	Soltu.DM.04G003950.1	PGSC0003DMT400006638	AT1G68100	IAR1	IAA-alanine resistance protein 1	65.3274	48.0382	46.5667	25.4925	20.4045	40.5492	26.7116	27.8582	17.8855
chr04	4933795	Small.sized_tuber_weight	Soltu.DM.04G003960	Soltu.DM.04G003960.1	PGSC0003DMT400075851	AT2G15490	UGT73B4	UDP-glycosyltransferase 73B4	3.94942	0.592032	0.193261	1.06372	1.72043	4.14606	1.16803	1.25727	2.4993
chr04	4933795	Small.sized_tuber_weight	Soltu.DM.04G003970	Soltu.DM.04G003970.1	PGSC0003DMT400075868	transferase activity, transferring hexosyl groups	ko00908	Zeatin biosynthesis	2.75245	0.645968	0.649938	0.83156	0.830625	7.92299	0.897547	4.50431	1.50489
chr04	4933795	Small.sized_tuber_weight	Soltu.DM.04G003990	Soltu.DM.04G003990.1	PGSC0003DMT400075849	transferase activity, transferring hexosyl groups	ko00908	Zeatin biosynthesis	1.83773	0.440155	0.103783	1.3099	1.62051	7.70024	1.07089	4.6168	3.90498
chr04	4933795	Small.sized_tuber_weight	Soltu.DM.04G004040	Soltu.DM.04G004040.2	PGSC0003DMT400075702	AT1G11330	T28P6.2	G-type lectin S-receptor-like serine/threonine-protein kinase	0.856705	0.708427	0.782993	1.01932	3.24792	0.38038	0.933607	0.0775802	0.645014
chr04	4933795	Small.sized_tuber_weight	Soltu.DM.04G004060	Soltu.DM.04G004060.2	PGSC0003DMT400075692	AT1G03100	F10O3.8	pentatricopeptide repeat-containing protein	0.151926	0.169684	0.0891697	0.387353	0.746587	2.79329	0.457384	1.58413	0.249311
chr04	4933795	Small.sized_tuber_weight	Soltu.DM.04G004090	Soltu.DM.04G004090.1	PGSC0003DMT400075691	AT2G01950	BRL2	serine/threonine-protein kinase BRI1-like 2	0.413307	0.224396	0.272819	0.57372	0.530468	11.6925	1.92219	7.94714	1.68556
chr09	46261555	Tuber_length	Soltu.DM.09G016270	Soltu.DM.09G016270.2	PGSC0003DMT400036221	AT5G48470	MJE7.11	uncharacterized protein	27.6987	15.8329	16.4063	30.9355	31.6936	9.63625	31.8872	11.9972	30.6913
chr09	26098280	Tuber_length	Soltu.DM.09G012490	Soltu.DM.09G012490.1	PGSC0003DMT400030778	.	.	.	0.566857	0.609369	0.789609	0.134891	1.6588	3.9263	0.365029	4.80473	1.24835
chr11	8920908	Small.sized_tuber_weight	Soltu.DM.11G008510	Soltu.DM.11G008510.1	PGSC0003DMT400010211	.	.	.	11.5227	22.3183	21.3704	0.474648	1.71543	0.334945	0.438638	0.65939	0.286998
chr11	8920908	Small.sized_tuber_weight	Soltu.DM.11G008550	Soltu.DM.11G008550.1	PGSC0003DMT400044316	AT3G07300	.	NagB/RpiA/CoA transferase-like superfamily protein	9.32292	8.23594	8.61021	11.4686	13.4665	19.0522	10.8538	9.92115	8.50637
chr11	8920908	Small.sized_tuber_weight	Soltu.DM.11G008560	Soltu.DM.11G008560.1	PGSC0003DMT400010155	AT3G54480	SKIP5	SKP1/ASK-interacting protein 5	11.8942	15.8938	13.8294	11.3633	12.4908	21.8957	11.6107	13.5996	11.0298
chr11	8920908	Small.sized_tuber_weight	Soltu.DM.11G008580	Soltu.DM.11G008580.1	PGSC0003DMT400010150	AT5G10910	T30N20.180	mraW methylase family protein	3.59204	2.73982	2.31518	3.33571	4.31793	6.1807	4.06204	5.77576	2.8941
chr11	8920908	Small.sized_tuber_weight	Soltu.DM.11G008590	Soltu.DM.11G008590.2	PGSC0003DMT400010149	AT2G44820	F16B22.34	uncharacterized protein	50.727	25.513	23.6943	44.6987	42.0061	33.486	38.8162	25.4862	31.1612
chr11	8920908	Small.sized_tuber_weight	Soltu.DM.11G008610	Soltu.DM.11G008610.3	PGSC0003DMT400010145	AT5G64730	MVP7.5	transducin/WD40 domain-containing protein	2.45396	6.05858	5.76763	3.99547	3.97843	8.69743	4.90705	11.7076	4.74054
chr11	8920908	Small.sized_tuber_weight	Soltu.DM.11G008700	Soltu.DM.11G008700.1	PGSC0003DMT400010142	AT5G55600	MDF20.4	bromo-adjacent homology (BAH) domain-containing protein	5.03197	3.13902	3.79407	6.47532	7.83251	6.93483	7.03222	1.26385	3.4069
chr11	8920908	Small.sized_tuber_weight	Soltu.DM.11G008810	Soltu.DM.11G008810.1	PGSC0003DMT400026645	AT5G63640	MBK5.12	ENTH/VHS/GAT family protein	37.5355	26.8347	28.15	33.1206	29.0024	40.2293	28.7944	34.5498	34.0573
chr11	8920908	Small.sized_tuber_weight	Soltu.DM.11G008820	Soltu.DM.11G008820.1	PGSC0003DMT400010194	.	.	.	185.264	124.771	149.638	100.605	100.446	134.877	102.866	70.1311	72.7382
chr11	8920908	Small.sized_tuber_weight	Soltu.DM.11G008830	Soltu.DM.11G008830.1	PGSC0003DMT400010120	AT5G09840	MYH9.5	putative endonuclease or glycosyl hydrolase	1.56388	1.18323	0.971438	1.86073	2.13669	4.52957	2.01413	4.276	1.85163
chr11	8920908	Small.sized_tuber_weight	Soltu.DM.11G008860	Soltu.DM.11G008860.1	PGSC0003DMT400010187	.	.	.	10.8561	13.9597	13.0694	7.25154	11.7335	15.8793	8.83052	32.9595	9.7868
chr11	8920908	Small.sized_tuber_weight	Soltu.DM.11G008880	Soltu.DM.11G008880.2	PGSC0003DMT400010185	AT2G18465	.	chaperone DnaJ-domain containing protein	2.82503	3.86515	3.42074	1.79268	1.64372	4.83147	3.0724	7.98174	3.53313
chr12	12238981	Small.sized_tuber_number	Soltu.DM.12G011310	Soltu.DM.12G011310.1	PGSC0003DMT400037428	.	.	.	1.37784	0.642656	0.808273	1.15501	1.59157	1.08449	1.37122	1.69577	0.996115
chr12	12238981	Small.sized_tuber_number	Soltu.DM.12G011410	Soltu.DM.12G011410.1	PGSC0003DMT400011518	.	.	.	1.68203	3.06478	1.7227	3.59936	3.02426	6.18558	2.92103	1.85693	2.98423
chr12	12238981	Small.sized_tuber_number	Soltu.DM.12G011420	Soltu.DM.12G011420.1	PGSC0003DMT400037507	AT5G61820	MAC9.6	uncharacterized protein	0.132521	0.259017	0.0271462	0.157675	0.894573	3.88257	0.316063	0.468024	0.50667
chr12	12238981	Small.sized_tuber_number	Soltu.DM.12G011440	Soltu.DM.12G011440.1	PGSC0003DMT400037513	AT5G61840	GUT1	probable beta-1%2C4-xylosyltransferase IRX10L	9.80435	14.8032	15.4934	11.974	15.1003	23.9539	10.4892	32.2445	11.0433
chr12	12238981	Small.sized_tuber_number	Soltu.DM.12G011510	Soltu.DM.12G011510.1	PGSC0003DMT400037438	AT2G02040	PTR2	peptide transporter PTR2	1.91023	3.21449	1.90656	1.06137	1.99142	4.36627	0.944237	5.57963	1.65254
chr12	12238981	Small.sized_tuber_number	Soltu.DM.12G011530	Soltu.DM.12G011530.2	PGSC0003DMT400036938	AT5G50970	K3K7.13	transducin/WD40 domain-containing protein	0.157805	0.154218	0.215507	0.688449	0.324061	0.539766	0.203238	1.73388	0.514849
chr07	56627633	Small.sized_tuber_weight	Soltu.DM.07G026500	Soltu.DM.07G026500.1	PGSC0003DMT400057171	AT5G55090	MAPKKK15	mitogen-activated protein kinase kinase kinase 15	5.48869	6.99928	7.43155	0.318563	0.72164	1.45956	0.258619	2.04876	0.655144
chr07	56627633	Small.sized_tuber_weight	Soltu.DM.07G026510	Soltu.DM.07G026510.1	PGSC0003DMT400057446	AT3G20440	EMB2729	putative glycoside hydrolase	1.97689	1.60077	1.43472	3.15859	2.95775	3.91224	3.05526	4.92051	3.73164
chr07	56627633	Small.sized_tuber_weight	Soltu.DM.07G026520	Soltu.DM.07G026520.1	PGSC0003DMT400057513	.	.	.	0.249262	0.730788	0.544629	0.197717	0.383904	0.639444	1.49812	0.782505	0.609926
chr07	56627633	Small.sized_tuber_weight	Soltu.DM.07G026530	Soltu.DM.07G026530.1	PGSC0003DMT400057444	AT2G20830	F5H14.20	folic acid binding / transferase	9.28286	13.7679	12.1246	11.0449	11.2695	18.6308	12.94	12.5995	9.88749
chr07	56627633	Small.sized_tuber_weight	Soltu.DM.07G026540	Soltu.DM.07G026540.1	PGSC0003DMT400057167	AT5G55130	CNX5	adenylyltransferase and sulfurtransferase MOCS3	7.29796	11.6364	10.5546	7.11639	5.83123	11.8946	9.39908	11.4561	6.84822
chr07	56627633	Small.sized_tuber_weight	Soltu.DM.07G026580	Soltu.DM.07G026580.1	PGSC0003DMT400057443	AT1G50640	ERF3	ethylene-responsive transcription factor 3	171.459	84.0572	89.8079	75.0535	79.6386	75.1086	61.6589	53.8458	63.4934
chr07	56627633	Small.sized_tuber_weight	Soltu.DM.07G026610	Soltu.DM.07G026610.1	PGSC0003DMT400057435	AT4G26810	F10M23.150	SWIB/MDM2 domain-containing protein	9.91007	8.98302	8.17823	9.56965	12.8299	22.291	9.61867	13.8645	6.32589
chr07	56627633	Small.sized_tuber_weight	Soltu.DM.07G026620	Soltu.DM.07G026620.1	PGSC0003DMT400057433	AT4G26780	AR192	molecular chaperone GrpE	41.6681	28.829	28.6784	20.2551	18.4577	21.9148	14.0098	31.3998	11.7303
chr07	56627633	Small.sized_tuber_weight	Soltu.DM.07G026630	Soltu.DM.07G026630.1	PGSC0003DMT400057161	AT4G37200	HCF164	thioredoxin-like protein HCF164	8.77915	11.2011	10.3238	15.1848	16.6513	15.7443	16.5413	10.7179	20.4874
chr07	56627633	Small.sized_tuber_weight	Soltu.DM.07G026640	Soltu.DM.07G026640.1	PGSC0003DMT400057431	AT5G55220	MCO15.17	trigger factor type chaperone family protein	2.25168	2.52057	2.85142	4.23783	4.9182	4.56857	5.16719	7.90408	4.50794
chr07	56627633	Small.sized_tuber_weight	Soltu.DM.07G026680	Soltu.DM.07G026680.1	PGSC0003DMT400057424	AT4G26750	F10M23.90	LYST INTERACTING PROTEIN 5	49.8639	28.0299	26.8443	24.4189	17.6387	29.8346	28.9773	20.1637	24.5515
chr07	56627633	Small.sized_tuber_weight	Soltu.DM.07G026710	Soltu.DM.07G026710.1	PGSC0003DMT400057150	AT1G04970	F13M7.4	lipid-binding serum glycoprotein family protein	6.64757	8.84459	8.62996	12.007	16.406	11.7627	10.6244	4.71431	5.78134
chr07	56627633	Small.sized_tuber_weight	Soltu.DM.07G026740	Soltu.DM.07G026740.2	PGSC0003DMT400057422	AT1G04950	TAFII59	TATA box associated factor II 59	0.907967	0.887329	0.763564	1.9332	1.84003	3.61647	2.4003	3.8255	2.57253
chr07	56627633	Small.sized_tuber_weight	Soltu.DM.07G026750	Soltu.DM.07G026750.1	PGSC0003DMT400057147	AT5G55280	FTSZ1-1	cell division protein ftsZ-like protein 1	8.4991	11.7891	10.1092	16.4408	15.2858	9.42461	19.5616	28.4026	28.9812
chr10	8738500	Tuber_aspect_ratio	Soltu.DM.10G007090	Soltu.DM.10G007090.1	PGSC0003DMT400018765	AT2G39930	ISA1	isoamylase 1	57.0368	42.6342	42.4936	137.841	115.469	75.2322	135.262	44.8906	98.842
chr10	8738500	Tuber_aspect_ratio	Soltu.DM.10G007100	Soltu.DM.10G007100.1	PGSC0003DMT400002502	.	.	.	22.6942	19.0972	18.2182	59.914	46.8634	17.8929	75.196	12.7455	50.0727
chr10	8738500	Tuber_aspect_ratio	Soltu.DM.10G007110	Soltu.DM.10G007110.1	PGSC0003DMT400019988	AT3G16200	.	uncharacterized protein	3.6536	1.96381	0.401739	6.57952	6.75601	6.69184	6.19181	5.40541	4.63208
chr10	8738500	Tuber_aspect_ratio	Soltu.DM.10G007120	Soltu.DM.10G007120.1	PGSC0003DMT400053348	.	.	.	1.35344	2.15783	1.56554	3.17675	3.03071	4.84661	2.64735	4.25244	2.30578
chr10	8738500	Tuber_aspect_ratio	Soltu.DM.10G007130	Soltu.DM.10G007130.1	PGSC0003DMT400019986	AT4G00730	ANL2	homeobox-leucine zipper protein ANTHOCYANINLESS 2	0.504908	0.493431	0.551639	1.66875	2.67854	3.0224	0.506463	3.10406	2.67686
chr10	8738500	Tuber_aspect_ratio	Soltu.DM.10G007200	Soltu.DM.10G007200.1	PGSC0003DMT400051349	AT2G40390	T3G21.16	uncharacterized protein	1.1798	4.37172	3.82663	2.80749	1.66566	6.87304	5.8248	1.62038	2.40732
chr01	10483088	Tuber_thickness	Soltu.DM.01G007770	Soltu.DM.01G007770.1	PGSC0003DMT400041343	AT1G70460	RHS10	proline-rich extensin-like receptor kinase 13	1.12363	0.6209	0.460364	0.116254	0.339768	3.03926	0.409628	5.80874	1.13647
chr01	10483088	Tuber_thickness	Soltu.DM.01G007780	Soltu.DM.01G007780.1	PGSC0003DMT400002341	.	.	.	5.0715	3.54016	3.88343	7.03985	6.97406	5.26603	6.60937	3.83808	5.02294
chr01	10483088	Tuber_thickness	Soltu.DM.01G008020	Soltu.DM.01G008020.4	PGSC0003DMT400022704	AT1G68920	T6L1.10	transcription factor bHLH49	2.90601	1.04132	0.952488	3.11186	4.7576	14.2059	2.91096	16.0665	3.87144
chr01	10483088	Tuber_thickness	Soltu.DM.01G008040	Soltu.DM.01G008040.3	PGSC0003DMT400065999	AT1G69040	ACR4	ACT domain-containing protein	6.33486	7.45718	6.64575	7.08052	7.02189	9.35671	6.98434	11.0734	11.3908
chr01	10483088	Tuber_thickness	Soltu.DM.01G008050	Soltu.DM.01G008050.1	PGSC0003DMT400001839	.	.	.	1.42677	2.62463	3.18063	1.09844	0.452417	3.98311	2.37799	7.90418	2.8751
chr01	10483088	Tuber_thickness	Soltu.DM.01G008070	Soltu.DM.01G008070.1	PGSC0003DMT400056326	AT1G34070	F12G12.10	uncharacterized protein	18.3821	16.5461	12.683	22.447	20.6749	23.2681	34.2657	14.2369	26.9287
chr12	57739887	Tuber_aspect_ratio	Soltu.DM.12G027180	Soltu.DM.12G027180.1	PGSC0003DMT400038515	.	.	.	8.67347	10.6168	9.18846	7.4011	4.5878	10.9005	7.78599	8.04481	5.35944
chr12	57739887	Tuber_aspect_ratio	Soltu.DM.12G027190	Soltu.DM.12G027190.2	PGSC0003DMT400020471	AT3G42050	.	V-type proton ATPase subunit H	13.0855	15.3739	16.6943	13.337	14.9673	15.4269	14.2507	34.5473	14.3618
chr12	57739887	Tuber_aspect_ratio	Soltu.DM.12G027200	Soltu.DM.12G027200.1	PGSC0003DMT400020469	AT5G57830	MTI20.7	uncharacterized protein	1.23006	0.0924691	0.0646105	0.262687	0.14573	0.566377	0.0406204	0.0742598	0.154352
chr12	57739887	Tuber_aspect_ratio	Soltu.DM.12G027210	Soltu.DM.12G027210.1	PGSC0003DMT400020468	AT2G15490	UGT73B4	UDP-glycosyltransferase 73B4	0.496605	0.107848	0.0904251	16.0848	11.6429	9.34241	20.4097	34.2977	15.5273
chr12	57739887	Tuber_aspect_ratio	Soltu.DM.12G027220	Soltu.DM.12G027220.1	PGSC0003DMT400043219	AT2G29730	UGT71D1	UDP-glucosyl transferase 71D1	0.323219	0.566603	0.173264	0.672772	1.05888	0.791361	0.720974	2.22161	1.23627
chr12	57739887	Tuber_aspect_ratio	Soltu.DM.12G027230	Soltu.DM.12G027230.1	PGSC0003DMT400079823	.	.	.	446.91	193.107	216.045	837.465	773.442	168.382	1268.47	185.203	1009.39
chr12	57739887	Tuber_aspect_ratio	Soltu.DM.12G027240	Soltu.DM.12G027240.1	PGSC0003DMT400020260	transferase activity, transferring hexosyl groups	ko00908	Zeatin biosynthesis	7.92029	5.06456	4.51875	18.0095	23.0414	11.5136	17.303	30.1128	35.7457
chr12	57739887	Tuber_aspect_ratio	Soltu.DM.12G027260	Soltu.DM.12G027260.1	PGSC0003DMT400020464	AT5G57870	eIFiso4G1	putative translation initiation factor	76.2617	67.615	71.4205	127.826	111.078	80.6306	108.699	87.0698	81.2712
chr12	57739887	Tuber_aspect_ratio	Soltu.DM.12G027280	Soltu.DM.12G027280.1	PGSC0003DMT400020463	AT4G30620	F17I23.40	uncharacterized protein	11.2242	20.1556	21.5533	12.3531	11.0205	10.9777	15.3591	22.1326	31.2421
chr12	57739887	Tuber_aspect_ratio	Soltu.DM.12G027290	Soltu.DM.12G027290.1	PGSC0003DMT400020462	AT4G30600	F17I23.60	signal recognition particle receptor subunit alpha	65.9222	92.1208	102.856	69.0685	64.3903	71.1107	72.6279	67.1187	64.8878
chr12	57739887	Tuber_aspect_ratio	Soltu.DM.12G027310	Soltu.DM.12G027310.3	PGSC0003DMT400020459	AT5G57940	CNGC5	cyclic nucleotide gated channel 5	19.7812	24.8453	28.6123	24.0682	27.6052	39.2288	27.0714	23.3277	27.1059
chr12	57739887	Tuber_aspect_ratio	Soltu.DM.12G027330	Soltu.DM.12G027330.1	PGSC0003DMT400020254	AT2G24200	F27D4.11	aminopeptidase family protein	213.412	149.562	171.428	210.567	151.618	138.121	183.92	210.465	142.464
chr12	57739887	Tuber_aspect_ratio	Soltu.DM.12G027340	Soltu.DM.12G027340.3	PGSC0003DMT400020455	AT5G57970	MTI20.23	putative DNA-3-methyladenine glycosylase I	1.31842	0.789694	0.766674	1.66988	2.42359	4.47323	2.5196	5.8078	3.4342
chr12	57739887	Tuber_aspect_ratio	Soltu.DM.12G027350	Soltu.DM.12G027350.1	PGSC0003DMT400020252	AT1G13950	ELF5A-1	translation initiation factor eIF-5A	406.764	509.069	614.093	295.002	258.304	342.908	281.119	430.824	305.947
chr12	57739887	Tuber_aspect_ratio	Soltu.DM.12G027420	Soltu.DM.12G027420.1	PGSC0003DMT400020450	.	.	.	7.59018	4.1062	3.81776	4.85835	3.70536	6.88067	4.74229	3.11144	2.57032
chr12	57739887	Tuber_aspect_ratio	Soltu.DM.12G027430	Soltu.DM.12G027430.1	PGSC0003DMT400020446	.	.	.	1.1111	3.89406	3.28073	6.10858	10.7988	9.28825	5.82265	12.4488	8.34385
chr12	57739887	Tuber_aspect_ratio	Soltu.DM.12G027440	Soltu.DM.12G027440.1	PGSC0003DMT400020443	AT4G30960	SIP3	CBL-interacting serine/threonine-protein kinase 6	29.8286	61.4663	57.2217	26.4514	29.8678	68.9815	25.9542	128.976	50.0939
chr12	57739887	Tuber_aspect_ratio	Soltu.DM.12G027480	Soltu.DM.12G027480.1	PGSC0003DMT400020441	AT5G58005	.	Cytochrome c oxidase%2C subunit Vib family protein	6.10874	6.70464	7.12281	7.15647	7.52678	8.43827	7.6254	9.29353	3.67942
chr12	57739887	Tuber_aspect_ratio	Soltu.DM.12G027490	Soltu.DM.12G027490.2	PGSC0003DMT400020246	.	.	.	0.281495	0.183398	0.0512578	0.520998	0.483059	0.481422	0.618937	0.147282	0.229599
chr12	57739887	Tuber_aspect_ratio	Soltu.DM.12G027500	Soltu.DM.12G027500.1	PGSC0003DMT400020244	AT2G24260	LRL1	bHLH protein LJRHL1-like 1	1.89207	1.48729	1.8537	2.15333	2.09055	4.27363	2.7549	3.38953	3.32134
chr12	57739887	Tuber_aspect_ratio	Soltu.DM.12G027510	Soltu.DM.12G027510.1	PGSC0003DMT400063129	AT1G25220	ASB1	anthranilate synthase beta subunit 1	33.9296	31.6803	32.9449	25.6737	25.158	43.0034	29.868	73.1203	40.7099
chr12	57739887	Tuber_aspect_ratio	Soltu.DM.12G027520	Soltu.DM.12G027520.2	PGSC0003DMT400020437	AT1G06780	GAUT6	probable galacturonosyltransferase 6	14.8076	9.22212	9.48979	13.935	11.3744	10.621	13.8348	6.84989	3.92451
chr12	57739887	Tuber_aspect_ratio	Soltu.DM.12G027560	Soltu.DM.12G027560.1	PGSC0003DMT400020435	AT1G63270	NAP10	ABC transporter I family member 1	2.29183	3.03964	4.76182	1.2985	1.93298	4.61948	0.983885	3.85431	1.33522
chr09	39112402	Small.sized_tuber_number	Soltu.DM.09G014920	Soltu.DM.09G014920.1	PGSC0003DMT400034306	AT1G74260	PUR4	phosphoribosylformylglycinamidine synthase	2.85677	6.50005	0.286423	17.6198	14.0079	19.9065	15.9243	12.3689	21.7001
chr10	50567847	Tuber_length	Soltu.DM.10G018550	Soltu.DM.10G018550.4	PGSC0003DMT400080209	AT5G04930	ALA1	phospholipid-transporting ATPase 1	16.2869	21.3492	20.8171	15.3514	15.7331	22.7852	17.0925	24.5343	13.05
chr10	50567847	Tuber_length	Soltu.DM.10G018560	Soltu.DM.10G018560.1	PGSC0003DMT400075091	AT3G56400	WRKY70	WRKY transcription factor 70	13.6212	36.5601	30.5345	4.56529	16.3991	23.1315	3.95332	1.3551	0.46944
chr10	50567847	Tuber_length	Soltu.DM.10G018570	Soltu.DM.10G018570.1	PGSC0003DMT400080235	AT5G43180	K24F5.2	uncharacterized protein	2.17632	3.10848	2.05754	4.97966	1.16027	47.241	15.7393	19.9051	4.91566
chr10	50567847	Tuber_length	Soltu.DM.10G018580	Soltu.DM.10G018580.1	PGSC0003DMT400080212	AT1G61670	T13M11.2	lung seven transmembrane receptor domain-containing protein	33.6501	20.1555	21.8627	19.373	18.992	29.1832	23.7101	14.3122	17.5303
chr10	50567847	Tuber_length	Soltu.DM.10G018590	Soltu.DM.10G018590.3	PGSC0003DMT400080213	AT3G52850	VSR1	vacuolar-sorting receptor 1	48.2005	81.2816	92.1172	113.414	116.449	117.435	120.107	111.02	138.615
chr10	50567847	Tuber_length	Soltu.DM.10G018600	Soltu.DM.10G018600.1	PGSC0003DMT400080237	AT3G52905	.	polynucleotidyl transferase/ ribonuclease H-like protein	30.7608	14.3088	16.0144	10.7082	10.1374	13.6115	9.7745	11.3857	7.88851
chr10	50567847	Tuber_length	Soltu.DM.10G018640	Soltu.DM.10G018640.1	PGSC0003DMT400078282	.	.	.	17.2168	21.7581	23.5045	13.2785	9.32838	17.9115	12.3508	13.7322	14.4087
chr10	50567847	Tuber_length	Soltu.DM.10G018650	Soltu.DM.10G018650.1	PGSC0003DMT400080243	AT3G08760	ATSIK	osmotic stress-inducible kinase	17.8903	20.1761	18.3172	5.02072	6.06952	11.9882	5.61428	11.988	5.12003
chr10	50567847	Tuber_length	Soltu.DM.10G018790	Soltu.DM.10G018790.1	PGSC0003DMT400033417	AT2G38530	LTP2	non-specific lipid-transfer protein 2	0.660714	0.309934	0.164422	0.713413	0.976905	324.864	0.689259	78.698	0.436515
chr10	50567847	Tuber_length	Soltu.DM.10G018840	Soltu.DM.10G018840.1	PGSC0003DMT400031202	AT2G38530	LTP2	non-specific lipid-transfer protein 2	25.8627	373.574	365.621	0.187633	25.017	556.556	7.51477	542.282	19.6798
chr08	8907989	Tuber_number_per_plant	Soltu.DM.08G006060	Soltu.DM.08G006060.1	PGSC0003DMT400064939	AT1G05690	BT3	BTB and TAZ domain protein 3	5.39189	6.36494	6.08032	6.86	4.60442	9.58661	4.8816	3.51942	5.7477
chr08	8907989	Tuber_number_per_plant	Soltu.DM.08G006070	Soltu.DM.08G006070.1	PGSC0003DMT400064944	.	.	.	8.91167	7.30441	7.47051	17.4929	18.0898	18.4367	15.0211	12.7634	9.24531
chr08	8907989	Tuber_number_per_plant	Soltu.DM.08G006120	Soltu.DM.08G006120.1	PGSC0003DMT400064951	AT1G70650	F5A18.17	zinc finger (Ran-binding) domain-containing protein	2.57404	1.43745	2.13067	1.12505	1.77996	3.03214	1.08249	1.97894	2.69936
chr08	8907989	Tuber_number_per_plant	Soltu.DM.08G006160	Soltu.DM.08G006160.1	PGSC0003DMT400064924	AT2G31820	F20M17.14	ankyrin repeats-containing protein	1.50114	4.75911	4.22264	0.358411	0.719198	1.7541	0.602228	1.57167	0.655842
chr08	8907989	Tuber_number_per_plant	Soltu.DM.08G006180	Soltu.DM.08G006180.2	PGSC0003DMT400064957	.	.	.	20.8265	26.1302	29.3969	22.7238	23.2518	25.1972	19.3263	18.415	19.5833
chr08	8907989	Tuber_number_per_plant	Soltu.DM.08G006210	Soltu.DM.08G006210.1	PGSC0003DMT400064927	AT2G43980	ITPK4	inositol-tetrakisphosphate 1-kinase 4	3.92531	3.69224	3.39731	6.36343	4.6098	8.74815	6.2561	11.6681	6.36329
chr06	36598504	Small.sized_tuber_weight	Soltu.DM.06G011940	Soltu.DM.06G011940.2	PGSC0003DMT400070940	AT1G61670	T13M11.2	lung seven transmembrane receptor domain-containing protein	5.58747	12.8684	12.0543	7.85681	9.98975	13.8326	8.4542	18.8593	7.93558
chr06	36598504	Small.sized_tuber_weight	Soltu.DM.06G012030	Soltu.DM.06G012030.1	PGSC0003DMT400070962	AT3G10670	NAP7	plastidic SufC-like ATP-binding cassette/ATPase	9.84871	13.2048	13.8763	15.2908	16.4635	15.3287	18.949	27.8545	24.393
chr06	36598504	Small.sized_tuber_weight	Soltu.DM.06G012070	Soltu.DM.06G012070.2	PGSC0003DMT400070959	AT5G01960	T7H20.10	RING/U-box superfamily protein	5.44916	9.60374	8.20497	9.97462	13.5573	14.6361	10.9769	7.45668	7.7495
chr06	36598504	Small.sized_tuber_weight	Soltu.DM.06G012100	Soltu.DM.06G012100.4	PGSC0003DMT400013483	AT3G54190	.	uncharacterized protein	16.6557	32.2214	30.0097	13.1515	17.7819	40.3972	14.8694	35.2048	15.839
chr06	36598504	Small.sized_tuber_weight	Soltu.DM.06G012140	Soltu.DM.06G012140.1	PGSC0003DMT400054937	.	.	.	2.27e-05	0.346121	3.17e-07	2.70281	0.659034	2.01e-05	2.04428	1.93497	0.000142091
chr06	36598504	Small.sized_tuber_weight	Soltu.DM.06G012160	Soltu.DM.06G012160.1	PGSC0003DMT400070952	AT5G47030	.	ATP synthase subunit delta'	12.7794	14.7828	13.89	18.8948	14.416	15.8718	15.451	27.5644	22.478
chr06	36598504	Small.sized_tuber_weight	Soltu.DM.06G012180	Soltu.DM.06G012180.3	PGSC0003DMT400070920	.	.	.	122.904	60.7697	73.5764	59.9546	61.5464	12.7517	174.356	61.0417	348.675
chr06	36598504	Small.sized_tuber_weight	Soltu.DM.06G012260	Soltu.DM.06G012260.1	PGSC0003DMT400070949	AT4G14660	NRPE7	DNA-directed RNA polymerase V subunit NRPE7	1.2885	1.28594	0.176378	3.30002	2.51843	2.77864	2.83354	1.41573	2.47994
chr11	10577049	Small.sized_tuber_weight	Soltu.DM.11G010120	Soltu.DM.11G010120.1	PGSC0003DMT400067181	.	.	.	0.0575336	0.17369	0.0699883	0.102682	0.0822596	0.553268	0.346793	2.88455	1.13127
chr11	10577049	Small.sized_tuber_weight	Soltu.DM.11G010140	Soltu.DM.11G010140.1	PGSC0003DMT400023872	AT2G46290	T3F17.6	transducin/WD40 repeat-like superfamily protein	45.9212	70.7424	76.0141	97.0068	75.8084	92.9382	94.8222	166.388	96.2176
chr11	10577049	Small.sized_tuber_weight	Soltu.DM.11G010150	Soltu.DM.11G010150.1	PGSC0003DMT400023812	.	.	.	8.65246	7.01557	5.56844	2.85924	3.11124	6.16272	3.37534	4.11697	3.00887
chr11	10577049	Small.sized_tuber_weight	Soltu.DM.11G010160	Soltu.DM.11G010160.1	PGSC0003DMT400023814	AT2G44020	F6E13.15	mitochondrial transcription termination factor family protein	1.23686	2.9715	3.33602	4.66018	4.68305	6.67648	4.51338	5.58162	4.03534
chr11	10577049	Small.sized_tuber_weight	Soltu.DM.11G010170	Soltu.DM.11G010170.1	PGSC0003DMT400023810	AT1G09730	F21M12.29	putative ubiquitin-like-specific protease 2B	7.22691	12.3003	12.7992	6.62619	7.78427	18.4358	8.83063	11.6339	8.38869
chr11	10577049	Small.sized_tuber_weight	Soltu.DM.11G010180	Soltu.DM.11G010180.1	PGSC0003DMT400023804	AT1G22710	SUC2	sucrose transport protein SUC2	46.2767	103.174	97.6841	35.3527	32.7439	110.721	52.9473	53.6745	40.1131
chr11	10577049	Small.sized_tuber_weight	Soltu.DM.11G010190	Soltu.DM.11G010190.2	PGSC0003DMT400025540	AT1G34320	F23M19.3	uncharacterized protein	20.1797	24.5921	27.3842	8.31914	8.52971	12.1651	7.48928	10.8391	7.36864
chr11	10577049	Small.sized_tuber_weight	Soltu.DM.11G010230	Soltu.DM.11G010230.1	PGSC0003DMT400067188	AT1G71860	PTP1	tyrosine phosphatase 1	19.0971	21.1515	19.2116	33.4267	33.3344	41.0434	37.2754	25.5792	26.9995
chr11	10577049	Small.sized_tuber_weight	Soltu.DM.11G010240	Soltu.DM.11G010240.5	PGSC0003DMT400023794	AT1G71870	F14O23.25	MATE efflux family protein	20.7115	29.2895	29.17	20.0042	8.85669	14.9395	34.5826	16.7521	12.8786
chr11	10577049	Small.sized_tuber_weight	Soltu.DM.11G010250	Soltu.DM.11G010250.2	PGSC0003DMT400023871	AT2G21120	F26H11.12	uncharacterized protein	5.08373	3.74407	3.86647	2.95964	4.30396	4.49015	3.28271	4.04977	2.93219
chr11	10577049	Small.sized_tuber_weight	Soltu.DM.11G010260	Soltu.DM.11G010260.1	PGSC0003DMT400085762	AT3G28450	.	leucine-rich repeat protein kinase-like protein	7.76359	20.7805	17.9596	2.24e-07	2.32e-06	2.73e-07	2.28e-06	5.91e-09	1.82e-07
chr11	10577049	Small.sized_tuber_weight	Soltu.DM.11G010320	Soltu.DM.11G010320.1	PGSC0003DMT400077643	AT1G34300	F23M19.5	G-type lectin S-receptor-like serine/threonine-protein kinase	13.7769	14.4217	13.7097	3.01277	4.5289	6.35609	3.0858	6.92339	3.26452
chr11	10577049	Small.sized_tuber_weight	Soltu.DM.11G010350	Soltu.DM.11G010350.2	PGSC0003DMT400077649	AT1G34270	F23M19.7	exostosin family protein	1.43624	1.91825	1.90258	2.39241	3.17061	3.56165	3.08291	5.18511	2.92866
chr11	10577049	Small.sized_tuber_weight	Soltu.DM.11G010360	Soltu.DM.11G010360.1	PGSC0003DMT400067203	AT1G71010	FAB1C	1-phosphatidylinositol-4-phosphate 5-kinase	5.32811	5.37399	4.79878	2.95719	2.84704	7.55153	3.98122	5.55924	2.28061
chr09	66417552	Small.sized_tuber_number	Soltu.DM.09G029600	Soltu.DM.09G029600.3	PGSC0003DMT400053073	AT4G13870	WRNEXO	Werner Syndrome-like exonuclease	10.4034	8.55636	6.92089	10.9688	12.6122	15.8545	12.868	24.1308	16.6349
chr09	66417552	Small.sized_tuber_number	Soltu.DM.09G029620	Soltu.DM.09G029620.2	PGSC0003DMT400053078	AT3G46870	.	pentatricopeptide repeat-containing protein	8.07497	6.32475	5.49755	3.32032	4.20656	7.31123	3.97639	4.05409	4.21329
chr09	66417552	Small.sized_tuber_number	Soltu.DM.09G029650	Soltu.DM.09G029650.1	PGSC0003DMT400053047	.	.	.	0.477964	3.67844	1.37454	1.93265	2.93986	2.23545	2.34908	0.769108	1.31629
chr09	66417552	Small.sized_tuber_number	Soltu.DM.09G029660	Soltu.DM.09G029660.1	PGSC0003DMT400067962	.	.	.	1.88587	3.25466	2.58243	1.035	1.92085	2.15745	1.37038	0.909423	0.790463
chr09	66417552	Small.sized_tuber_number	Soltu.DM.09G029680	Soltu.DM.09G029680.3	PGSC0003DMT400020005	AT5G36930	MLF18.50	TIR-NBS-LRR class disease resistance protein	0.88658	2.21677	0.66883	1.36413	2.03945	3.01467	1.8207	1.83481	1.25959
chr09	66417552	Small.sized_tuber_number	Soltu.DM.09G029700	Soltu.DM.09G029700.1	PGSC0003DMT400053051	AT4G14030	SBP1	selenium-binding protein 1	30.1664	55.9786	59.1902	37.6478	38.1562	75.4299	41.2101	110.911	64.2303
chr09	66417552	Small.sized_tuber_number	Soltu.DM.09G029710	Soltu.DM.09G029710.1	PGSC0003DMT400053052	AT4G14050	DL3066C	pentatricopeptide repeat-containing protein	0.232693	1.26697	0.858076	0.554486	0.614376	1.45003	0.470936	0.704404	0.734607
chr09	66417552	Small.sized_tuber_number	Soltu.DM.09G029720	Soltu.DM.09G029720.1	PGSC0003DMT400053053	AT3G46530	RPP13	disease resistance protein RPP13	0.831207	1.66116	0.317106	2.60268	3.48726	4.01552	2.98788	2.38689	1.5315
chr09	66417552	Small.sized_tuber_number	Soltu.DM.09G029730	Soltu.DM.09G029730.1	PGSC0003DMT400053059	.	.	.	3.7562	4.93196	3.86156	2.33366	2.4095	3.15832	2.09257	1.22092	1.29464
chr09	66417552	Small.sized_tuber_number	Soltu.DM.09G029740	Soltu.DM.09G029740.1	PGSC0003DMT400053079	AT3G23790	AAE16	acyl activating enzyme 16	2.56345	3.34024	4.31768	1.29973	1.6085	16.5013	1.40619	7.04149	1.51249
chr09	66417552	Small.sized_tuber_number	Soltu.DM.09G029750	Soltu.DM.09G029750.2	PGSC0003DMT400053083	AT3G23750	.	leucine-rich repeat protein kinase-like protein	5.1441	2.50076	2.16162	2.4797	4.22557	10.8617	2.51414	11.6769	5.2931
chr11	13282672	Small.sized_tuber_weight	Soltu.DM.11G011710	Soltu.DM.11G011710.1	PGSC0003DMT400054236	AT5G50920	CLPC1	ATP-dependent Clp protease ATP-binding subunit ClpC	4.52766	8.4334	3.93126	10.4777	10.3482	15.5844	10.8199	23.57	11.3333
chr11	13282672	Small.sized_tuber_weight	Soltu.DM.11G011720	Soltu.DM.11G011720.1	PGSC0003DMT400036771	AT1G24290	F3I6.23	AAA-type ATPase-like protein	6.65433	2.42902	1.56023	12.1623	8.8905	6.42732	10.9967	3.39843	5.19916
chr11	13282672	Small.sized_tuber_weight	Soltu.DM.11G011790	Soltu.DM.11G011790.1	PGSC0003DMT400071010	AT4G25250	F24A6.90	invertase/pectin methylesterase inhibitor family protein	0.159938	0.937819	1.31036	3.61566	10.3459	9.84716	5.14964	68.9124	5.87037
chr11	13282672	Small.sized_tuber_weight	Soltu.DM.11G011840	Soltu.DM.11G011840.1	PGSC0003DMT400067166	AT1G71980	F17M19.13	receptor homology-transmembrane-RING H2 domain protein RMR2	4.45779	5.75533	4.05487	12.5057	11.5899	11.7506	9.95495	8.85879	11.2081
chr11	13282672	Small.sized_tuber_weight	Soltu.DM.11G011870	Soltu.DM.11G011870.1	PGSC0003DMT400071021	AT5G48040	MDN11.12	plant organelle RNA recognition domain-containing protein	0.397228	0.388199	0.390589	1.13431	1.16241	1.73235	0.358114	0.467631	1.06919
chr11	13282672	Small.sized_tuber_weight	Soltu.DM.11G011900	Soltu.DM.11G011900.1	PGSC0003DMT400071022	AT3G55010	PUR5	phosphoribosylformylglycinamidine cyclo-ligase	0.278739	0.272403	0.018271	2.86647	2.74936	4.23318	4.25123	4.62273	1.30955
chr11	13282672	Small.sized_tuber_weight	Soltu.DM.11G011950	Soltu.DM.11G011950.1	PGSC0003DMT400016161	.	.	.	0.511975	0.369633	0.218873	0.688273	0.959472	1.45558	0.659376	0.420944	0.598854
chr07	56169850	Tuber_aspect_ratio	Soltu.DM.07G026150	Soltu.DM.07G026150.1	PGSC0003DMT400057207	AT1G50740	F4M15.3	transmembrane protein 14C	10.9929	26.8576	13.4984	28.3499	31.0399	62.2764	36.5841	84.1179	33.6235
chr07	56169850	Tuber_aspect_ratio	Soltu.DM.07G026160	Soltu.DM.07G026160.1	PGSC0003DMT400093034	AT5G54880	MBG8.15	DTW domain-containing protein	0.633968	0.774447	0.909042	1.69719	1.34257	2.64282	1.93916	2.23899	1.74518
chr07	56169850	Tuber_aspect_ratio	Soltu.DM.07G026170	Soltu.DM.07G026170.1	PGSC0003DMT400057495	AT5G54890	MBG8.16	CRS2-associated factor 2	2.61895	1.5953	2.03507	1.20629	1.42214	3.48352	2.20522	2.08353	2.20836
chr07	56169850	Tuber_aspect_ratio	Soltu.DM.07G026180	Soltu.DM.07G026180.1	PGSC0003DMT400057204	AT3G20500	PAP18	purple acid phosphatase 18	2.38821	6.08373	5.02947	4.11069	3.93445	12.6443	5.82497	8.23474	4.30069
chr07	56169850	Tuber_aspect_ratio	Soltu.DM.07G026190	Soltu.DM.07G026190.1	PGSC0003DMT400057203	AT1G11650	RBP45B	polyadenylate-binding protein RBP45B	389.239	331.379	361.632	305.034	240.116	211.567	247.215	126.801	147.77
chr07	56169850	Tuber_aspect_ratio	Soltu.DM.07G026200	Soltu.DM.07G026200.1	PGSC0003DMT400057202	AT5G54910	MBG8.18	DEAD-box ATP-dependent RNA helicase 32	6.77218	6.46289	6.04421	9.83564	11.4586	17.6177	11.1379	13.774	7.00185
chr07	56169850	Tuber_aspect_ratio	Soltu.DM.07G026210	Soltu.DM.07G026210.1	PGSC0003DMT400057491	AT5G54920	MBG8.19	uncharacterized protein	4.94046	3.3604	3.82154	5.45501	6.02643	8.06068	7.07548	9.02657	4.25532
chr07	56169850	Tuber_aspect_ratio	Soltu.DM.07G026220	Soltu.DM.07G026220.1	PGSC0003DMT400057200	AT5G54930	MBG8.20	AT hook motif-containing protein	24.3924	13.5821	12.6661	10.0566	10.1347	21.7557	11.3971	8.01365	11.6597
chr07	56169850	Tuber_aspect_ratio	Soltu.DM.07G026230	Soltu.DM.07G026230.1	PGSC0003DMT400057489	AT3G20490	.	uncharacterized protein	3.08125	4.54151	4.05618	3.84643	3.88987	4.14662	4.74902	5.70863	5.31481
chr07	56169850	Tuber_aspect_ratio	Soltu.DM.07G026240	Soltu.DM.07G026240.1	PGSC0003DMT400057488	AT1G50660	F17J6.18	uncharacterized protein	44.9677	23.2748	21.119	26.4973	17.4791	18.5653	19.8696	22.6931	16.1789
chr07	56169850	Tuber_aspect_ratio	Soltu.DM.07G026250	Soltu.DM.07G026250.1	PGSC0003DMT400057485	AT1G50670	F17J6.19	OTU-like cysteine protease family protein	5.10795	10.6398	13.035	4.66816	6.18705	10.197	7.11153	14.0279	7.05043
chr07	56169850	Tuber_aspect_ratio	Soltu.DM.07G026260	Soltu.DM.07G026260.2	PGSC0003DMT400057197	AT3G20390	.	endoribonuclease L-PSP family protein	0.107646	0.321287	0.100095	0.252827	0.279866	2.19737	0.0767279	1.67177	0.0366535
chr07	56169850	Tuber_aspect_ratio	Soltu.DM.07G026270	Soltu.DM.07G026270.3	PGSC0003DMT400057484	AT3G20410	CPK9	calmodulin-domain protein kinase 9	34.2363	53.7823	55.2702	6.3254	6.55042	22.2025	7.88755	43.5585	14.3612
chr07	56169850	Tuber_aspect_ratio	Soltu.DM.07G026280	Soltu.DM.07G026280.1	PGSC0003DMT400057195	AT5G54940	MBG8.21	translation initiation factor SUI1 family protein	89.894	297.333	271.466	23.7543	43.8335	74.1003	29.337	27.6286	17.9298
chr07	56169850	Tuber_aspect_ratio	Soltu.DM.07G026290	Soltu.DM.07G026290.2	PGSC0003DMT400057481	AT4G28010	T13J8.120	pentatricopeptide repeat-containing protein	2.35966	3.57564	3.86709	2.64984	3.02175	3.87687	2.59512	2.37212	2.4004
chr07	56169850	Tuber_aspect_ratio	Soltu.DM.07G026300	Soltu.DM.07G026300.2	PGSC0003DMT400057478	AT4G26980	F10M23.320	RNI-like superfamily protein	26.7158	15.004	13.5457	17.2758	18.9859	25.4759	14.353	9.60849	9.70807
chr07	56169850	Tuber_aspect_ratio	Soltu.DM.07G026310	Soltu.DM.07G026310.1	PGSC0003DMT400057191	AT2G05710	ACO3	aconitate hydratase 3	0.257687	0.280695	0.359802	0.659472	0.705611	1.17693	1.09683	0.605504	0.068733
chr02	25819961	Small.sized_tuber_weight	Soltu.DM.02G010480	Soltu.DM.02G010480.1	PGSC0003DMT400017807	AT5G40460	K21I16.3	uncharacterized protein	2.1867	5.15393	3.53052	2.29568	1.78299	3.79476	1.65662	3.02854	3.46221
chr02	25819961	Small.sized_tuber_weight	Soltu.DM.02G010490	Soltu.DM.02G010490.1	PGSC0003DMT400017920	AT5G19130	T24G5.30	GPI transamidase component family protein / Gaa1-like family protein	21.1466	22.3148	21.1066	21.8148	23.7917	42.3696	21.4402	25.8656	15.5049
chr02	25819961	Small.sized_tuber_weight	Soltu.DM.02G010500	Soltu.DM.02G010500.1	PGSC0003DMT400017808	AT5G47750	D6PKL2	D6 protein kinase like 2	1.70794	1.13803	1.39951	0.800538	1.15583	3.95002	1.16673	7.25063	2.02628
chr02	25819961	Small.sized_tuber_weight	Soltu.DM.02G010510	Soltu.DM.02G010510.1	PGSC0003DMT400017810	AT5G40510	MNF13.5	Sucrase/ferredoxin-like family protein	12.4242	9.18935	7.69406	9.63334	11.3957	24.0334	9.40001	14.598	5.80678
chr02	25819961	Small.sized_tuber_weight	Soltu.DM.02G010520	Soltu.DM.02G010520.1	PGSC0003DMT400017921	AT5G14510	T15N1.2	armadillo/beta-catenin-like repeat-containing protein	3.54e-08	0.0688103	0.274659	0.0774266	0.552165	1.72215	1.54e-08	0.177246	0.219597
chr02	25819961	Small.sized_tuber_weight	Soltu.DM.02G010530	Soltu.DM.02G010530.3	PGSC0003DMT400017814	AT5G14500	T15N1.5	aldose 1-epimerase family protein	25.1415	23.5658	25.3997	18.9101	25.2168	36.2025	20.2043	18.8714	11.2311
chr02	25819961	Small.sized_tuber_weight	Soltu.DM.02G010560	Soltu.DM.02G010560.4	PGSC0003DMT400017929	AT5G14430	F18O22.220	putative methyltransferase PMT9	8.45291	12.1976	11.039	11.786	11.5441	10.927	14.2461	27.2877	19.7949
chr02	25819961	Small.sized_tuber_weight	Soltu.DM.02G010590	Soltu.DM.02G010590.1	PGSC0003DMT400017818	AT4G24760	F22K18.40	alpha/beta-Hydrolases superfamily protein	12.1805	11.9037	13.6449	4.41079	4.35015	8.60434	3.78922	17.5951	4.31955
chr02	25819961	Small.sized_tuber_weight	Soltu.DM.02G010600	Soltu.DM.02G010600.2	PGSC0003DMT400017935	AT5G40610	MNF13.130	glycerol-3-phosphate dehydrogenase [NAD+]	1.5791	6.63579	6.46952	1.37782	3.24277	7.89935	2.2371	10.5342	5.53833
chr02	25819961	Small.sized_tuber_weight	Soltu.DM.02G010640	Soltu.DM.02G010640.1	PGSC0003DMT400017939	AT3G27350	.	uncharacterized protein	0.0633077	0.0716931	0.0907815	0.0753247	0.195005	0.500966	0.163069	2.53621	0.55766
chr02	25819961	Small.sized_tuber_weight	Soltu.DM.02G010680	Soltu.DM.02G010680.1	PGSC0003DMT400017950	AT3G26020	.	protein phosphatase 2A regulatory subunit B' eta	7.6898	23.4121	22.0781	17.8062	15.761	15.6678	19.6931	17.8268	22.3625
chr02	25819961	Small.sized_tuber_weight	Soltu.DM.02G010690	Soltu.DM.02G010690.2	PGSC0003DMT400017955	AT5G40740	MNF13.29	uncharacterized protein	3.65484	5.81612	5.49386	9.66671	9.81274	12.9235	9.54128	9.47725	10.2121
chr02	25819961	Small.sized_tuber_weight	Soltu.DM.02G010700	Soltu.DM.02G010700.1	PGSC0003DMT400025543	.	.	.	31.593	33.7289	31.1595	0.947644	2.86226	6.29988	1.02577	2.81287	1.29926
chr02	25819961	Small.sized_tuber_weight	Soltu.DM.02G010710	Soltu.DM.02G010710.2	PGSC0003DMT400017823	AT3G26000	.	F-box protein SKIP14	11.7546	13.394	13.0922	17.688	18.5224	19.6069	18.5101	10.6401	15.8316
chr02	25819961	Small.sized_tuber_weight	Soltu.DM.02G010720	Soltu.DM.02G010720.1	PGSC0003DMT400017957	.	.	.	13.4395	19.7709	15.0243	7.56999	11.4505	20.081	9.75921	18.5144	9.62075
chr02	25819961	Small.sized_tuber_weight	Soltu.DM.02G010750	Soltu.DM.02G010750.1	PGSC0003DMT400017960	AT5G14260	F18O22.50	Rubisco methyltransferase family protein	1.26068	3.80808	3.61545	7.49989	5.64845	7.6442	8.33958	15.3808	12.7598
chr02	25819961	Small.sized_tuber_weight	Soltu.DM.02G010760	Soltu.DM.02G010760.1	PGSC0003DMT400017825	AT5G14210	MUA22.21	leucine-rich repeat protein kinase-like protein	0.393757	3.84807	3.47859	0.673467	1.02375	2.74628	0.665597	3.59247	2.22808
chr02	25819961	Small.sized_tuber_weight	Soltu.DM.02G010770	Soltu.DM.02G010770.4	PGSC0003DMT400017829	.	.	.	1.04255	7.07835	6.83405	4.11306	4.31046	10.2054	5.37083	18.2161	15.5748
chr11	43616815	Small.sized_tuber_weight	Soltu.DM.11G022820	Soltu.DM.11G022820.1	PGSC0003DMT400020911	AT3G52090	NRPB11	DNA-directed RNA polymerases II%2C IV and V subunit 11	15.9103	27.7818	29.6661	41.0622	34.7748	54.4708	53.4875	76.5735	60.1147
chr11	43616815	Small.sized_tuber_weight	Soltu.DM.11G022870	Soltu.DM.11G022870.1	PGSC0003DMT400020896	AT5G60710	MUP24.2	C3H4 type zinc finger protein	5.76503	5.90228	5.3613	6.20607	5.77856	10.4856	6.24627	25.6152	7.31474
chr11	43616815	Small.sized_tuber_weight	Soltu.DM.11G022880	Soltu.DM.11G022880.2	PGSC0003DMT400020895	AT2G28250	NCRK	receptor-like serine/threonine-protein kinase NCRK	3.15247	2.67252	2.94106	0.632676	5.03082	4.5795	1.02725	11.536	5.01867
chr11	43616815	Small.sized_tuber_weight	Soltu.DM.11G022890	Soltu.DM.11G022890.1	PGSC0003DMT400020893	AT2G28260	CNGC15	cyclic nucleotide-gated channel 15	2.29158	5.07834	4.45635	2.4963	2.4855	5.38192	2.70193	7.90321	1.81646
chr11	43616815	Small.sized_tuber_weight	Soltu.DM.11G022900	Soltu.DM.11G022900.2	PGSC0003DMT400020890	AT2G37210	T2N18.3	cytokinin riboside 5'-monophosphate phosphoribohydrolase LOG3	1.97866	0.676791	0.526895	0.353137	0.761867	6.72566	1.01933	3.9599	0.242082
chr11	43616815	Small.sized_tuber_weight	Soltu.DM.11G022950	Soltu.DM.11G022950.1	PGSC0003DMT400020878	AT1G08030	TPST	protein-tyrosine sulfotransferase	4.48805	8.08802	9.64929	6.56473	7.86359	13.4676	7.68924	8.72504	3.22406
chr11	43616815	Small.sized_tuber_weight	Soltu.DM.11G022960	Soltu.DM.11G022960.2	PGSC0003DMT400020876	AT1G08010	GATA11	GATA transcription factor 11	6.73876	8.6782	9.23711	9.1419	11.0578	18.3374	8.8411	21.0561	9.55453
chr11	43616815	Small.sized_tuber_weight	Soltu.DM.11G022970	Soltu.DM.11G022970.4	PGSC0003DMT400020874	AT2G28350	ARF10	auxin response factor 10	17.7886	14.0867	15.6433	43.1051	31.3177	14.5406	33.5454	18.9553	19.9893
chr11	43616815	Small.sized_tuber_weight	Soltu.DM.11G022980	Soltu.DM.11G022980.4	PGSC0003DMT400020816	AT1G07990	T6D22.8	SIT4 phosphatase-associated family protein	7.40282	11.8513	10.0166	15.5299	14.777	25.4252	17.5001	26.1446	12.9898
chr11	43616815	Small.sized_tuber_weight	Soltu.DM.11G022990	Soltu.DM.11G022990.1	PGSC0003DMT400020873	AT2G28370	T1B3.11	uncharacterized protein	21.2837	22.8241	21.0677	21.6696	22.8803	28.3994	24.1919	27.0739	23.9427
chr11	43616815	Small.sized_tuber_weight	Soltu.DM.11G023000	Soltu.DM.11G023000.1	PGSC0003DMT400020801	AT5G60690	REV	homeobox-leucine zipper protein REVOLUTA	6.62831	5.26367	5.20229	6.31644	3.82745	25.4	9.99053	22.7624	7.15681
chr11	43616815	Small.sized_tuber_weight	Soltu.DM.11G023020	Soltu.DM.11G023020.1	PGSC0003DMT400020798	AT3G45210	.	uncharacterized protein	20.1185	34.3156	35.834	75.9753	17.1288	26.9276	48.281	83.5569	40.9735
chr11	43616815	Small.sized_tuber_weight	Soltu.DM.11G023030	Soltu.DM.11G023030.1	PGSC0003DMT400020871	AT2G37190	T2N18.5	ribosomal protein L11 family protein	73.4262	141.476	135.567	202.304	164.135	163.154	196.117	445.296	299.788
chr11	43616815	Small.sized_tuber_weight	Soltu.DM.11G023040	Soltu.DM.11G023040.1	PGSC0003DMT400020870	.	.	.	261.804	200.064	205.231	737.929	480.756	544.829	661.305	1086.25	753.704
chr11	43616815	Small.sized_tuber_weight	Soltu.DM.11G023070	Soltu.DM.11G023070.1	PGSC0003DMT400020867	AT5G60640	PDIL1-4	protein disulfide isomerase-like 1-4	92.6424	65.2882	68.9938	91.1059	77.2013	92.6322	76.8707	45.3107	45.995
chr11	43616815	Small.sized_tuber_weight	Soltu.DM.11G023090	Soltu.DM.11G023090.1	PGSC0003DMT400020794	AT5G60600	HDS	4-hydroxy-3-methylbut-2-enyl diphosphate synthase	49.4835	49.4544	54.6714	48.5387	47.2753	54.3641	52.7809	40.0334	43.8662
chr05	52793045	Tuber_thickness	Soltu.DM.05G023660	Soltu.DM.05G023660.1	PGSC0003DMT400073985	AT4G13780	F18A5.170	probable methionine--tRNA ligase	58.123	54.4966	58.1159	62.0082	56.9667	70.6398	67.2416	70.1277	53.6415
chr05	52793045	Tuber_thickness	Soltu.DM.05G023700	Soltu.DM.05G023700.1	PGSC0003DMT400034130	.	.	.	12.4449	24.3852	16.4798	23.8958	27.5848	38.7359	28.8743	33.9212	32.6299
chr05	52793045	Tuber_thickness	Soltu.DM.05G023750	Soltu.DM.05G023750.1	PGSC0003DMT400034146	AT2G02360	PP2-B10	F-box protein PP2-B10	21.2846	49.7564	50.9796	107.918	159.252	41.8826	103.108	2.27791	101.5
chr05	52793045	Tuber_thickness	Soltu.DM.05G023830	Soltu.DM.05G023830.2	PGSC0003DMT400040763	AT2G32730	F24L7.13	Rpn2/Psmd1 subunit	28.2625	41.4873	40.3029	51.0388	39.7485	52.2035	52.5067	78.3218	53.8836
chr05	52793045	Tuber_thickness	Soltu.DM.05G023850	Soltu.DM.05G023850.1	PGSC0003DMT400040760	AT5G48760	K24G6.9	60S ribosomal protein L13a-4	148.857	235.645	231.871	315.672	265.954	220.29	278.975	490.575	363.735
chr05	52793045	Tuber_thickness	Soltu.DM.05G023860	Soltu.DM.05G023860.1	PGSC0003DMT400040759	AT1G04860	UBP2	ubiquitin-specific protease 2	3.02505	1.7447	1.534	3.48125	2.90238	4.89791	3.16149	3.15254	1.75951
chr05	52793045	Tuber_thickness	Soltu.DM.05G023880	Soltu.DM.05G023880.1	PGSC0003DMT400040753	AT4G13730	F18A5.120	Ypt/Rab-GAP domain of gyp1p superfamily protein	6.51242	7.45198	7.78492	8.18997	6.85609	11.8956	8.22821	10.8692	9.37972
chr05	52793045	Tuber_thickness	Soltu.DM.05G023900	Soltu.DM.05G023900.1	PGSC0003DMT400040750	AT5G49210	K21P3.8	uncharacterized protein	32.1554	22.9202	24.0856	20.5816	19.1234	28.5856	22.005	52.2217	23.3709
chr05	52793045	Tuber_thickness	Soltu.DM.05G023910	Soltu.DM.05G023910.1	PGSC0003DMT400040723	AT4G22330	ATCES1	acyl-CoA independent ceramide synthase	4.91893	5.38111	4.0906	3.05799	3.73145	5.83893	4.06638	3.2867	1.79646
chr05	52793045	Tuber_thickness	Soltu.DM.05G023930	Soltu.DM.05G023930.1	PGSC0003DMT400040749	AT4G13830	J20	chaperone protein dnaJ 20	55.9274	47.574	42.9207	28.0232	34.6976	13.337	23.6377	7.23309	17.1545
chr05	52793045	Tuber_thickness	Soltu.DM.05G023940	Soltu.DM.05G023940.2	PGSC0003DMT400040720	.	.	.	12.2556	9.05112	8.3916	11.519	11.9804	14.7509	10.4867	8.49863	7.18903
chr05	52793045	Tuber_thickness	Soltu.DM.05G023950	Soltu.DM.05G023950.1	PGSC0003DMT400040748	AT3G23830	GRP4	glycine-rich RNA-binding protein 4	486.24	171.889	203.666	411.426	393.601	276.777	373.714	277.093	246.343
chr05	52793045	Tuber_thickness	Soltu.DM.05G023960	Soltu.DM.05G023960.1	PGSC0003DMT400040718	AT3G23820	GAE6	UDP-D-glucuronate 4-epimerase 6	9.36475	3.70267	0.381344	4.67808	4.51415	2.47574	2.67079	3.8712	2.79876
chr12	2613621	Small.sized_tuber_number	Soltu.DM.12G002320	Soltu.DM.12G002320.2	PGSC0003DMT400011661	AT1G10840	TIF3H1	translation initiation factor 3 subunit H1	27.5434	29.2265	35.6228	204.421	262.015	228.774	185.452	52.2935	99.9389
chr12	2613621	Small.sized_tuber_number	Soltu.DM.12G002330	Soltu.DM.12G002330.1	PGSC0003DMT400011660	AT1G05820	SPPL5	signal peptide peptidase-like 5	11.9113	19.6074	21.7097	17.9443	24.2046	28.8138	21.8151	35.0825	20.2803
chr12	2613621	Small.sized_tuber_number	Soltu.DM.12G002340	Soltu.DM.12G002340.1	PGSC0003DMT400011655	AT5G19850	T29J13.270	hydrolase%2C alpha/beta fold family protein	1.06235	0.865167	1.28153	0.983111	0.454497	1.28694	1.06416	0.555837	1.29974
chr12	2613621	Small.sized_tuber_number	Soltu.DM.12G002360	Soltu.DM.12G002360.2	PGSC0003DMT400011907	AT5G50375	CPI1	cyclopropyl isomerase	32.2182	49.1409	51.7826	35.385	46.5074	62.5738	35.1943	96.1262	52.1847
chr12	2613621	Small.sized_tuber_number	Soltu.DM.12G002380	Soltu.DM.12G002380.1	PGSC0003DMT400011651	AT3G07340	.	transcription factor bHLH62	0.219484	2.68119	2.45037	0.587579	1.01605	3.09721	0.777356	2.45645	2.41876
chr12	2613621	Small.sized_tuber_number	Soltu.DM.12G002430	Soltu.DM.12G002430.1	PGSC0003DMT400011639	.	.	.	0.419414	2.86916	1.43191	3.41001	3.8758	6.72465	3.06093	7.40623	3.59196
chr12	2613621	Small.sized_tuber_number	Soltu.DM.12G002440	Soltu.DM.12G002440.4	PGSC0003DMT400011642	ADP binding	.	.	1.77452	3.34608	2.61448	2.73571	3.73371	4.26359	2.2051	4.91379	2.87456
chr12	2613621	Small.sized_tuber_number	Soltu.DM.12G002450	Soltu.DM.12G002450.1	PGSC0003DMT400011904	AT3G57880	.	C2 domain-containing plant phosphoribosyltransferase-like protein	1.37751	2.47016	1.11966	2.16109	2.26739	6.02042	1.80268	4.08059	2.82867
chr12	2613621	Small.sized_tuber_number	Soltu.DM.12G002470	Soltu.DM.12G002470.1	PGSC0003DMT400046191	AT2G31980	CYS2	cysteine proteinase inhibitor 2	3.29262	13.5486	11.7842	7.01048	3.46976	16.6712	6.0261	11.8326	9.32895
chr12	2613621	Small.sized_tuber_number	Soltu.DM.12G002480	Soltu.DM.12G002480.1	PGSC0003DMT400011633	.	.	.	2.39543	15.9967	12.3472	4.75021	4.30426	16.6431	4.11345	10.81	3.90764
chr12	2613621	Small.sized_tuber_number	Soltu.DM.12G002500	Soltu.DM.12G002500.1	PGSC0003DMT400011902	AT4G14130	XTH15	probable xyloglucan endotransglucosylase/hydrolase protein 15	0.0423014	0.0826797	0.108313	1.61059	1.2612	0.542589	0.435841	1.72912	1.25245
chr12	2613621	Small.sized_tuber_number	Soltu.DM.12G002550	Soltu.DM.12G002550.1	PGSC0003DMT400011891	AT3G23750	.	leucine-rich repeat protein kinase-like protein	14.794	13.4286	12.6591	8.22046	8.18846	5.43579	5.95413	24.4912	12.6951
chr12	2613621	Small.sized_tuber_number	Soltu.DM.12G002580	Soltu.DM.12G002580.2	PGSC0003DMT400011873	AT4G14000	DL3040W	putative methyltransferase family protein	23.4816	16.4276	17.9975	13.4024	14.146	22.3394	13.8377	12.2406	8.05683
chr12	2613621	Small.sized_tuber_number	Soltu.DM.12G002600	Soltu.DM.12G002600.1	PGSC0003DMT400011871	AT4G13980	AT-HSFA5	heat stress transcription factor A-5	118.485	69.0328	66.5282	135.966	120.874	109.983	104.263	10.2863	24.7293
chr12	2613621	Small.sized_tuber_number	Soltu.DM.12G002610	Soltu.DM.12G002610.1	PGSC0003DMT400011870	AT4G13950	RALFL31	protein ralf-like 31	2.43739	2.02469	2.29658	2.75505	6.00639	5.31486	2.98218	9.18204	8.64799
chr12	2613621	Small.sized_tuber_number	Soltu.DM.12G002620	Soltu.DM.12G002620.1	PGSC0003DMT400011624	AT4G13940	MEE58	adenosylhomocysteinase 1	35.4951	40.8826	12.2986	102.384	92.858	88.4557	95.6735	201.409	92.4375
chr12	2613621	Small.sized_tuber_number	Soltu.DM.12G002630	Soltu.DM.12G002630.2	PGSC0003DMT400011868	AT4G13930	SHM4	serine hydroxymethyltransferase 4	0.845322	3.3012	3.97859	3.70495	4.47075	8.12373	2.03976	18.0184	5.94058
chr12	2613621	Small.sized_tuber_number	Soltu.DM.12G002640	Soltu.DM.12G002640.1	PGSC0003DMT400011867	AT3G23820	GAE6	UDP-D-glucuronate 4-epimerase 6	6.53312	15.5687	16.4508	7.47437	4.48958	5.86592	4.40143	31.0009	1.35267
chr12	2613621	Small.sized_tuber_number	Soltu.DM.12G002650	Soltu.DM.12G002650.4	PGSC0003DMT400011866	.	.	.	20.8151	14.4178	13.5579	7.98835	7.8641	16.3595	7.30364	7.67367	5.05135
chr05	10844300	Small.sized_tuber_weight	Soltu.DM.05G009800	Soltu.DM.05G009800.1	PGSC0003DMT400047906	AT1G12950	RSH2	root hair specific 2	8.62342	8.37898	8.58883	3.83287	15.9531	15.4473	6.38284	16.803	6.30602
chr05	10844300	Small.sized_tuber_weight	Soltu.DM.05G009810	Soltu.DM.05G009810.3	PGSC0003DMT400047871	AT3G26580	.	uncharacterized protein	7.31564	4.5532	6.71954	8.64288	8.03466	14.1265	8.52423	3.70776	3.13679
chr05	10844300	Small.sized_tuber_weight	Soltu.DM.05G009820	Soltu.DM.05G009820.1	PGSC0003DMT400085386	.	.	.	12.6442	15.6277	13.2506	19.0266	17.7558	27.1896	19.1582	19.2632	10.0098
chr05	10844300	Small.sized_tuber_weight	Soltu.DM.05G009830	Soltu.DM.05G009830.4	PGSC0003DMT400047292	AT1G70620	F5A18.20	cyclin-related protein	45.1415	41.4826	50.2865	36.4322	24.1871	20.312	28.6035	61.7284	37.7842
chr05	10844300	Small.sized_tuber_weight	Soltu.DM.05G009860	Soltu.DM.05G009860.1	PGSC0003DMT400047869	AT3G26570	PHT2%3B1	inorganic phosphate transporter 2-1	8.88953	5.10341	5.45493	0.237151	1.16653	1.84074	0.462062	1.22014	0.585257
chr05	10844300	Small.sized_tuber_weight	Soltu.DM.05G009890	Soltu.DM.05G009890.1	PGSC0003DMT400047882	AT1G67910	T23K23.24	uncharacterized protein	4.598	10.4848	5.01578	10.9416	2.36056	62.9092	15.7914	101.041	11.251
chr05	10844300	Small.sized_tuber_weight	Soltu.DM.05G009910	Soltu.DM.05G009910.1	PGSC0003DMT400047866	AT1G67900	T23K23.25	phototropic-responsive NPH3 family protein	0.881594	1.5508	1.14137	1.80417	3.69322	10.7653	3.76956	17.5192	5.43614
chr05	10844300	Small.sized_tuber_weight	Soltu.DM.05G009920	Soltu.DM.05G009920.1	PGSC0003DMT400047881	AT1G12990	F3F19.2	beta-1%2C4-N-acetylglucosaminyltransferase family protein	6.83725	8.65275	8.2021	1.05346	2.12125	6.24624	1.83717	6.02232	2.16651
chr05	10844300	Small.sized_tuber_weight	Soltu.DM.05G009940	Soltu.DM.05G009940.1	PGSC0003DMT400047880	.	.	.	22.7999	62.6672	58.8933	3.57935	4.63331	77.5802	8.76845	13.7932	13.1726
chr05	10844300	Small.sized_tuber_weight	Soltu.DM.05G009970	Soltu.DM.05G009970.1	PGSC0003DMT400096469	.	.	.	36.3392	122.384	95.9155	21.9511	19.8042	83.9005	38.1611	19.7445	13.6799
chr05	10844300	Small.sized_tuber_weight	Soltu.DM.05G009990	Soltu.DM.05G009990.1	PGSC0003DMT400047855	.	.	.	2.07091	2.93456	4.60281	3.01872	4.62518	9.36346	4.40102	4.87589	4.05389
chr05	10844300	Small.sized_tuber_weight	Soltu.DM.05G010000	Soltu.DM.05G010000.1	PGSC0003DMT400047847	AT1G67840	CSK	chloroplast sensor kinase	1.27758	1.56868	1.48977	4.44334	5.14626	7.0171	3.96585	3.16229	3.92773
chr01	47160804	Small.sized_tuber_number	Soltu.DM.01G018020	Soltu.DM.01G018020.1	PGSC0003DMT400009222	AT4G35980	T19K4.110	uncharacterized protein	11.9664	12.3208	14.0065	11.6953	12.3422	13.4307	12.2467	15.5976	8.88882
chr01	47160804	Small.sized_tuber_number	Soltu.DM.01G018090	Soltu.DM.01G018090.1	PGSC0003DMT400031392	AT3G17340	.	ARM repeat superfamily protein	7.97984	10.5797	12.9629	15.1382	13.0638	14.5302	16.9611	25.489	17.3414
chr08	18692967	Small.sized_tuber_number	Soltu.DM.08G008110	Soltu.DM.08G008110.1	PGSC0003DMT400016865	AT3G26100	.	regulator of chromosome condensation repeat-containing protein	1.7351	1.44483	0.22709	7.6226	8.3491	18.9648	11.7418	4.66195	5.42642
chr08	40197219	Small.sized_tuber_weight	Soltu.DM.08G013390	Soltu.DM.08G013390.1	PGSC0003DMT400086971	.	.	.	7.07076	26.1744	22.2052	5.60861	7.59009	3.84766	4.96716	8.0717	16.7774
chr08	40197219	Small.sized_tuber_weight	Soltu.DM.08G013400	Soltu.DM.08G013400.1	PGSC0003DMT400076966	AT4G33010	GLDP1	glycine dehydrogenase [decarboxylating] 2	8.81873	11.9596	12.8102	18.5726	26.8378	38.8949	20.2555	107.648	35.08
chr08	40197219	Small.sized_tuber_weight	Soltu.DM.08G013440	Soltu.DM.08G013440.1	PGSC0003DMT400076977	AT2G26070	RTE1	protein REVERSION-TO-ETHYLENE SENSITIVITY 1	2.79353	19.9029	17.2037	2.7877	2.35944	11.9055	2.32117	10.1842	3.52804
chr08	40197219	Small.sized_tuber_weight	Soltu.DM.08G013530	Soltu.DM.08G013530.1	PGSC0003DMT400076991	AT5G26040	HDA2	histone deacetylase 2	2.00387	2.18603	1.89017	4.04765	6.60321	12.3136	4.2613	3.73054	5.24541
chr08	40197219	Small.sized_tuber_weight	Soltu.DM.08G013570	Soltu.DM.08G013570.1	PGSC0003DMT400015312	.	.	.	1.8096	2.06672	2.85738	1.47613	1.75367	4.27564	1.17839	2.63299	1.29356
chr08	40197219	Small.sized_tuber_weight	Soltu.DM.08G013590	Soltu.DM.08G013590.3	PGSC0003DMT400005623	.	.	.	10.9704	18.3354	21.834	6.15557	13.5362	18.7886	7.70664	16.7305	13.7269
chr08	40197219	Small.sized_tuber_weight	Soltu.DM.08G013600	Soltu.DM.08G013600.1	PGSC0003DMT400082070	.	.	.	2.19716	3.1862	2.16335	4.6803	4.91225	6.13651	5.33999	8.51067	8.23788
chr08	40197219	Small.sized_tuber_weight	Soltu.DM.08G013610	Soltu.DM.08G013610.1	PGSC0003DMT400005615	AT5G11780	T22P22.170	uncharacterized protein	0.0714866	0.0698618	0.292872	0.85056	0.770709	3.94285	1.74929	7.57409	2.97369
chr10	56986553	Small.sized_tuber_weight	Soltu.DM.10G024830	Soltu.DM.10G024830.1	PGSC0003DMT400072404	AT5G03680	PTL	trihelix transcription factor PTL	0.185238	0.543084	0.607125	3.89373	2.28238	2.53441	3.33997	2.32607	3.47503
chr10	56986553	Small.sized_tuber_weight	Soltu.DM.10G024880	Soltu.DM.10G024880.1	PGSC0003DMT400072630	AT2G36420	F1O11.5	uncharacterized protein	0.156345	0.458373	0.213513	0.186021	0.561858	2.33963	0.268476	0.981623	0.637607
chr10	56986553	Small.sized_tuber_weight	Soltu.DM.10G024890	Soltu.DM.10G024890.1	PGSC0003DMT400072397	AT3G52920	.	uncharacterized protein	13.9208	10.8632	10.9378	7.91077	12.4802	25.7177	13.5134	29.3517	17.2858
chr10	56986553	Small.sized_tuber_weight	Soltu.DM.10G024900	Soltu.DM.10G024900.2	PGSC0003DMT400072628	AT3G52910	GRF4	growth-regulating factor 4	0.560411	0.0547673	0.160718	0.0666786	0.517875	1.58142	0.0721756	1.84726	0.137129
chr10	56986553	Small.sized_tuber_weight	Soltu.DM.10G024910	Soltu.DM.10G024910.1	PGSC0003DMT400072395	AT3G52890	KIPK	KCBP-interacting protein kinase	2.25486	1.79043	1.86693	2.65493	2.96641	14.5517	3.90238	28.2594	7.75898
chr10	56986553	Small.sized_tuber_weight	Soltu.DM.10G024920	Soltu.DM.10G024920.1	PGSC0003DMT400006854	AT2G36250	FTSZ2-1	cell division protein FtsZ homolog 2-1	8.58668	12.4519	10.6668	28.1231	26.3076	21.791	34.4845	22.6084	22.1406
chr10	56986553	Small.sized_tuber_weight	Soltu.DM.10G024940	Soltu.DM.10G024940.1	PGSC0003DMT400072624	AT4G12570	UPL5	E3 ubiquitin-protein ligase UPL5	9.17744	6.64129	7.0127	8.50133	7.43421	9.27344	8.62959	1.49536	3.26358
chr10	56986553	Small.sized_tuber_weight	Soltu.DM.10G024950	Soltu.DM.10G024950.1	PGSC0003DMT400072393	AT2G36320	F2H17.7	zinc finger A20 and AN1 domain-containing stress-associated protein 4	14.5861	12.8085	10.6087	8.4259	14.4883	25.6236	9.80116	9.95439	11.3798
chr10	56986553	Small.sized_tuber_weight	Soltu.DM.10G024970	Soltu.DM.10G024970.2	PGSC0003DMT400072375	AT3G52870	.	IQ calmodulin-binding motif family protein	15.5811	23.5787	21.9556	11.1794	13.0169	18.4109	10.0335	5.1137	7.62517
chr10	56986553	Small.sized_tuber_weight	Soltu.DM.10G024980	Soltu.DM.10G024980.1	PGSC0003DMT400072619	AT3G10130	.	SOUL heme-binding family protein	5.03454	5.35423	4.48915	2.11418	3.76298	5.31809	3.43271	2.61478	0.905821
chr10	56986553	Small.sized_tuber_weight	Soltu.DM.10G025000	Soltu.DM.10G025000.1	PGSC0003DMT400072365	AT3G52710	.	uncharacterized protein	25.514	18.2307	15.7055	3.73742	9.37964	8.63379	2.97222	22.4892	9.88228
chr10	56986553	Small.sized_tuber_weight	Soltu.DM.10G025020	Soltu.DM.10G025020.1	PGSC0003DMT400023094	AT2G36200	F2H17.19	kinesin family protein	0.04571	0.312697	0.168551	1.1965	0.915213	1.7003	1.14797	7.26455	3.13178
chr10	56986553	Small.sized_tuber_weight	Soltu.DM.10G025040	Soltu.DM.10G025040.2	PGSC0003DMT400072608	AT3G52600	CWINV2	beta-fructofuranosidase%2C insoluble isoenzyme CWINV2	0.629719	4.43971	4.22007	0.481661	2.97889	1.61545	0.17379	9.53135	1.32075
chr10	56986553	Small.sized_tuber_weight	Soltu.DM.10G025050	Soltu.DM.10G025050.1	PGSC0003DMT400022864	AT3G11510	.	40S ribosomal protein S14-2	353.621	474.23	540.365	380.832	331.391	286.274	318.595	490.869	344.348
chr10	56986553	Small.sized_tuber_weight	Soltu.DM.10G025090	Soltu.DM.10G025090.1	PGSC0003DMT400072600	AT3G15040	.	uncharacterized protein	7.9949	7.71552	9.08897	13.3175	7.38808	25.3808	9.52442	10.1178	9.29241
chr10	56986553	Small.sized_tuber_weight	Soltu.DM.10G025110	Soltu.DM.10G025110.1	PGSC0003DMT400072597	AT5G06210	MBL20.9	RNA recognition motif (RRM)-containing protein	25.3785	10.8756	10.5633	9.68848	10.6601	17.4077	7.51582	9.26649	6.30956
chr10	56986553	Small.sized_tuber_weight	Soltu.DM.10G025120	Soltu.DM.10G025120.1	PGSC0003DMT400072359	AT2G36090	F9C22.2	F-box protein	18.4866	4.33853	4.50627	3.94188	3.87797	3.90956	3.41348	0.78004	1.29707
chr03	39735998	Small.sized_tuber_weight	Soltu.DM.03G015510	Soltu.DM.03G015510.1	PGSC0003DMT400031362	AT5G62360	MMI9.1	plant invertase/pectin methylesterase inhibitor superfamily protein	159.536	152.759	84.3661	2.18777	6.41294	51.1717	2.04994	10.5226	4.49929
chr03	39735998	Small.sized_tuber_weight	Soltu.DM.03G015520	Soltu.DM.03G015520.1	PGSC0003DMT400031363	AT5G62360	MMI9.1	plant invertase/pectin methylesterase inhibitor superfamily protein	397.565	282.986	153.403	0.560569	4.41506	41.739	0.97085	19.7012	2.96445
chr03	39735998	Small.sized_tuber_weight	Soltu.DM.03G015540	Soltu.DM.03G015540.1	PGSC0003DMT400028042	AT1G62770	F23N19.14	plant invertase/pectin methylesterase inhibitor domain-containing protein	3.12991	7.41163	9.07413	0.85939	0.741628	13.1249	1.24032	4.81838	1.76739
chr03	39735998	Small.sized_tuber_weight	Soltu.DM.03G015630	Soltu.DM.03G015630.1	PGSC0003DMT400028031	AT5G62350	MMI9.21	plant invertase/pectin methylesterase inhibitor superfamily protein	176.345	305.61	291.017	39.4407	9.76038	298.726	25.7409	117.932	37.2758
chr03	39735998	Small.sized_tuber_weight	Soltu.DM.03G015670	Soltu.DM.03G015670.1	PGSC0003DMT400059233	AT5G62310	IRE	putative serine/threonine protein kinase IRE	0.580632	0.416118	0.237886	0.276338	0.238472	0.446857	0.0498532	0.455693	0.0947177
chr12	7848885	Small.sized_tuber_weight	Soltu.DM.12G007810	Soltu.DM.12G007810.1	PGSC0003DMT400010881	AT3G61060	PP2-A13	phloem protein 2-A13	83.3739	45.6488	43.0643	22.0211	22.2613	48.1577	20.2799	11.7587	12.508
chr12	7848885	Small.sized_tuber_weight	Soltu.DM.12G008220	Soltu.DM.12G008220.1	PGSC0003DMT400012798	AT3G61600	POB1	POZ/BTB containin G-protein 1	8.01302	9.20331	10.9488	7.81398	7.57023	17.4304	8.45815	7.00197	7.17587
chr12	7848885	Small.sized_tuber_weight	Soltu.DM.12G008230	Soltu.DM.12G008230.2	PGSC0003DMT400093802	AT5G41670	MBK23.20	6-phosphogluconate dehydrogenase%2C decarboxylating 2	110.304	82.4503	76.5905	143.716	150.811	142.428	130.453	198.642	106.972
chr12	7848885	Small.sized_tuber_weight	Soltu.DM.12G008250	Soltu.DM.12G008250.1	PGSC0003DMT400002386	.	.	.	0.0326635	0.0638422	0.173972	0.0388637	0.100615	2.22053	0.0841351	1.69192	0.0799254
chr12	7848885	Small.sized_tuber_weight	Soltu.DM.12G008290	Soltu.DM.12G008290.1	PGSC0003DMT400012801	AT4G23760	F9D16.230	Cox19-like CHCH family protein	4.08753	8.63353	9.29074	4.39276	4.46775	7.10338	5.43416	7.45081	4.19434
chr12	7848885	Small.sized_tuber_weight	Soltu.DM.12G008300	Soltu.DM.12G008300.1	PGSC0003DMT400012873	AT5G41770	K16L22.5	putative crooked neck protein / cell cycle protein	39.1296	25.2939	26.5152	52.7241	45.493	53.7177	48.3778	33.8325	35.2565
chr12	7848885	Small.sized_tuber_weight	Soltu.DM.12G008350	Soltu.DM.12G008350.2	PGSC0003DMT400012875	AT2G01640	T8O11.19	uncharacterized protein	2.40967	4.57897	5.21031	6.21198	7.42258	11.6765	7.84477	11.0318	6.55144
chr12	7848885	Small.sized_tuber_weight	Soltu.DM.12G008390	Soltu.DM.12G008390.2	PGSC0003DMT400012888	AT5G53160	RCAR3	regulatory component of ABA receptor 3	10.105	14.7382	14.3328	33.428	24.2883	10.6048	27.2117	17.123	13.8617
chr12	7848885	Small.sized_tuber_weight	Soltu.DM.12G008400	Soltu.DM.12G008400.2	PGSC0003DMT400032028	AT1G64390	GH9C2	glycosyl hydrolase 9C2	3.72828	7.95828	7.06133	2.87949	2.64448	91.1759	6.43756	164.41	11.1368
chr12	7848885	Small.sized_tuber_weight	Soltu.DM.12G008420	Soltu.DM.12G008420.3	PGSC0003DMT400012818	AT4G23895	.	Pleckstrin homology (PH) domain-containing protein	1.68609	1.55084	1.58466	3.30424	3.20789	6.10648	3.19343	2.33521	2.18422
chr12	7848885	Small.sized_tuber_weight	Soltu.DM.12G008430	Soltu.DM.12G008430.1	PGSC0003DMT400012890	AT1G71430	F3I17.24	uncharacterized protein	6.26999	11.3112	11.1625	5.02183	5.01364	15.465	4.81487	11.9242	7.67039
chr12	7848885	Small.sized_tuber_weight	Soltu.DM.12G008440	Soltu.DM.12G008440.2	PGSC0003DMT400012824	AT1G64430	F15H21.10	pentatricopeptide repeat-containing protein	1.37574	1.07558	0.982354	1.68365	2.23995	2.92425	1.7212	2.59132	2.01981
chr12	7848885	Small.sized_tuber_weight	Soltu.DM.12G008450	Soltu.DM.12G008450.2	PGSC0003DMT400012829	AT4G10960	UGE5	UDP-glucose 4-epimerase 5	21.0615	21.6068	23.2249	1.62138	2.17869	6.65315	1.82249	26.5215	3.07678
chr12	7848885	Small.sized_tuber_weight	Soltu.DM.12G008500	Soltu.DM.12G008500.1	PGSC0003DMT400063962	.	.	.	7.52403	10.0855	8.91447	2.84293	6.42076	13.9547	2.55351	5.62574	4.72709
chr10	50091276	Tuber_eye_depth	Soltu.DM.10G018320	Soltu.DM.10G018320.1	PGSC0003DMT400017518	AT5G64290	DIT2.1	dicarboxylate transport 2.1	14.1419	7.4086	4.71451	5.64549	5.7689	18.1455	5.73856	3.93691	2.66763
chr10	50091276	Tuber_eye_depth	Soltu.DM.10G018370	Soltu.DM.10G018370.1	PGSC0003DMT400064541	.	.	.	3.2651	6.28244	2.9241	9.45436	3.61064	16.4655	20.8948	29.8955	18.9293
chr10	50091276	Tuber_eye_depth	Soltu.DM.10G018380	Soltu.DM.10G018380.1	PGSC0003DMT400071229	AT5G01990	T7H20.40	auxin efflux carrier family protein	63.8575	38.4654	38.7658	42.616	54.8983	25.7142	52.7509	26.6521	45.4598
chr10	50091276	Tuber_eye_depth	Soltu.DM.10G018400	Soltu.DM.10G018400.1	PGSC0003DMT400071239	AT5G01960	T7H20.10	RING/U-box superfamily protein	36.2514	28.0832	25.0197	26.4077	32.0846	27.5197	26.1776	14.7603	17.0549
chr10	50091276	Tuber_eye_depth	Soltu.DM.10G018420	Soltu.DM.10G018420.1	PGSC0003DMT400071262	AT5G52980	MNB8.4	uncharacterized protein	6.01793	9.4294	6.50302	13.7022	15.0208	19.2964	13.3623	24.1839	15.9937
chr10	50091276	Tuber_eye_depth	Soltu.DM.10G018480	Soltu.DM.10G018480.1	PGSC0003DMT400071250	AT3G08640	.	protein RETICULATA-RELATED 3	17.4995	28.9043	26.886	16.3756	15.8467	22.4999	18.6453	16.0077	21.0134
chr10	50091276	Tuber_eye_depth	Soltu.DM.10G018490	Soltu.DM.10G018490.1	PGSC0003DMT400071263	AT5G01950	T20L15.220	leucine-rich repeat protein kinase-like protein	0.149493	1.02735	1.46497	1.13035	2.29574	3.12581	0.868562	1.68895	2.56635
chr10	50091276	Tuber_eye_depth	Soltu.DM.10G018500	Soltu.DM.10G018500.2	PGSC0003DMT400080229	AT1G06840	F4H5.8	probable LRR receptor-like serine/threonine-protein kinase	1.15881	1.034	0.99081	2.21803	3.56953	4.0714	2.27111	0.830381	2.58897
chr10	50091276	Tuber_eye_depth	Soltu.DM.10G018510	Soltu.DM.10G018510.3	PGSC0003DMT400069903	AT1G32070	NSI	acetyltransferase NSI	9.82112	9.32367	12.4127	18.0288	15.5583	30.2336	15.9012	27.9689	12.3591
chr10	50091276	Tuber_eye_depth	Soltu.DM.10G018520	Soltu.DM.10G018520.1	PGSC0003DMT400080203	AT5G01930	T20L15.200	mannan endo-1%2C4-beta-mannosidase 6	0.246173	0.66661	0.430401	1.96e-08	0.451169	2.69566	0.769128	1.88614	0.937802
chr10	50091276	Tuber_eye_depth	Soltu.DM.10G018530	Soltu.DM.10G018530.1	PGSC0003DMT400080233	AT3G08720	S6K2	serine/threonine protein kinase 2	24.4444	21.9304	24.2907	13.7488	16.4625	21.3721	10.5989	31.9771	10.7597
chr10	50091276	Tuber_eye_depth	Soltu.DM.10G018550	Soltu.DM.10G018550.4	PGSC0003DMT400080209	AT5G04930	ALA1	phospholipid-transporting ATPase 1	16.2869	21.3492	20.8171	15.3514	15.7331	22.7852	17.0925	24.5343	13.05
chr10	50091276	Tuber_eye_depth	Soltu.DM.10G018560	Soltu.DM.10G018560.1	PGSC0003DMT400075091	AT3G56400	WRKY70	WRKY transcription factor 70	13.6212	36.5601	30.5345	4.56529	16.3991	23.1315	3.95332	1.3551	0.46944
chr10	50091276	Tuber_eye_depth	Soltu.DM.10G018570	Soltu.DM.10G018570.1	PGSC0003DMT400080235	AT5G43180	K24F5.2	uncharacterized protein	2.17632	3.10848	2.05754	4.97966	1.16027	47.241	15.7393	19.9051	4.91566
chr10	50091276	Tuber_eye_depth	Soltu.DM.10G018580	Soltu.DM.10G018580.1	PGSC0003DMT400080212	AT1G61670	T13M11.2	lung seven transmembrane receptor domain-containing protein	33.6501	20.1555	21.8627	19.373	18.992	29.1832	23.7101	14.3122	17.5303
chr10	50091276	Tuber_eye_depth	Soltu.DM.10G018590	Soltu.DM.10G018590.3	PGSC0003DMT400080213	AT3G52850	VSR1	vacuolar-sorting receptor 1	48.2005	81.2816	92.1172	113.414	116.449	117.435	120.107	111.02	138.615
chr10	50091276	Tuber_eye_depth	Soltu.DM.10G018600	Soltu.DM.10G018600.1	PGSC0003DMT400080237	AT3G52905	.	polynucleotidyl transferase/ ribonuclease H-like protein	30.7608	14.3088	16.0144	10.7082	10.1374	13.6115	9.7745	11.3857	7.88851
chr08	4379313	Small.sized_tuber_weight	Soltu.DM.08G002860	Soltu.DM.08G002860.1	PGSC0003DMT400038473	AT2G45180	F4L23.31	protease inhibitor/seed storage/lipid transfer protein (LTP) family protein	0.585155	19.0142	18.5176	109.656	89.673	24.3934	106.638	772.563	254.867
chr08	4379313	Small.sized_tuber_weight	Soltu.DM.08G002890	Soltu.DM.08G002890.1	PGSC0003DMT400039541	.	.	.	160.353	57.9784	1.74904	106.235	82.6153	2.91746	145.019	0.892544	206.7
chr08	4379313	Small.sized_tuber_weight	Soltu.DM.08G002910	Soltu.DM.08G002910.1	PGSC0003DMT400011414	AT5G07840	F13G24.40	ankyrin repeat-containing protein	41.7373	35.0972	37.895	37.7713	49.8606	93.3757	32.5757	41.136	28.5009
chr08	4379313	Small.sized_tuber_weight	Soltu.DM.08G002930	Soltu.DM.08G002930.1	PGSC0003DMT400011408	AT2G38250	F16M14.18	trihelix transcription factor GT-3b	6.71683	9.20409	8.97325	6.34132	6.97165	13.4852	7.5223	7.73539	6.07403
chr08	4379313	Small.sized_tuber_weight	Soltu.DM.08G003070	Soltu.DM.08G003070.1	PGSC0003DMT400011415	AT1G33110	T9L6.1	MATE efflux family protein	0.0300266	0.132048	0.196827	2.64423	8.87921	28.3466	3.86714	11.5943	5.58394
chr08	4379313	Small.sized_tuber_weight	Soltu.DM.08G003090	Soltu.DM.08G003090.1	PGSC0003DMT400062036	AT1G31410	T8E3.6	putrescine-binding periplasmic protein-like protein	1.11397	2.55596	2.67882	2.70847	3.50599	5.40483	2.55749	4.78948	2.25175
chr08	4379313	Small.sized_tuber_weight	Soltu.DM.08G003120	Soltu.DM.08G003120.1	PGSC0003DMT400062026	AT4G19420	T5K18.200	putative pectinacetylesterase	88.8905	225.17	284.277	63.177	64.7992	57.4508	49.85	265.425	105.166
chr08	4379313	Small.sized_tuber_weight	Soltu.DM.08G003130	Soltu.DM.08G003130.1	PGSC0003DMT400062050	.	.	.	2.66595	4.58101	5.17624	5.73591	7.37896	6.25814	7.13648	8.38634	6.38031
